# Supplementary material for: The social determinants of migrant domestic worker (MDW) health and well-being in the Western Pacific Region: A Scoping Review
Source: PLOS Glob Public Health. 2024 Mar 27;4(3):e0002628. doi: 10.1371/journal.pgph.0002628 (PMC10971684; doi:10.1371/journal.pgph.0002628)
Supplement: S1 Data — (XLSX) [file pgph.0002628.s002.xlsx]

## Sheet: Peer-reviewed literature
Title	Author	Contact Information	Year	Source	Location [China = CN, Hong Kong = HK, Indonesia = ID, Macau = MAC, MY = MY, Myanmar = MM, PH = PH, Singapore = SG, Taiwan = TW, Vietnam = VN]	Observational or Interventional	Cross-sectional or Longitudinal	Methods	Sampling Method	Sampling Description	Study Length	Instrument	Instruments Description	Control or Comparison Group	If Yes, Control or Comparison description:	Total Population Reported	Total Population Analysed	Population Description	Health Outcomes [Physical Health = PH, Mental Health and Well-Being = MH, All]	Health Determinants [Community Resources = CR, Healthcare Access = HA, Intrapersonal Resources = IR, Knowledge and Behaviours = KB, Living and Working Conditions = LW, Migration Industry = MI, Policies and Governance = PG, Stigma and Discrimination = SD	Interventions [Y/N]
Irregular Migrant Workers and Health: A Qualitative Study of Health Status and Access to Healthcare of the Filipino Domestic Workers in Mainland China	Chen, Hui; Gao, Quan; Yeoh, Brenda SA; Liu, Yungang	Yungang Liu, ygliu@scnu.edu.cn	2022	Healthcare	CN	Observational	Cross-sectional - qualitative	Qualitative	Snowball	Snowball sampling	17 months, July 2020 - Dec 2021	Interview	In-depth, face-to-face, semi-structured interviews conducted in English; interview guide pre-tested in 2017 with key repsondents	No	NA	22 MDWs	22 MDWs	All 22 MDWs from the Philippines, variety of live in and live out workers, stayed in mainland China between 4-15 years (average 7.82), working in a provincial capital city in China; 4/22 had only over worked as MDW in mainland China, while other 18 worked in at least one other country; age ranges 27-56 (average 41.59);	All	HA, LW, PG	N
Travel, sexuality and female Indonesian domestic migrant workers in Hong Kong	Allmark, Panniza; Wahyudi, Irfan	Irfan Wahyudi, irfan.wahyudi@fisip.unair.ac.id	2018	Continuum: Journal of Media & Cultural Studies	HK	Observational	Longitudinal	Qualitative	Purposive	Purposive sampling	5 years (data collection in 2013, 2014, 2018)	Ethnographic fieldwork	Ethnographic methods, observations and interviews	No	NA	NR	NR	Indonesian MDWs in Hong Kong who are part of the group PL, which is a group for lesbian (non-het) IMDWs formed in 2010 (though not all members identify as lesbian)	NR	CR	N
Indonesian migrant workers in Hong Kong: Smartphone culture and activism	Allmark, Panniza; Wahyudi, Irfan	Irfan Wahyudi, irfan.wahyudi@fisip.unair.ac.id	2020	Masyarakat, Kebudayaan dan Politik	HK	Observational	Cross-sectional	Qualitative		NR	3 years, 2013-16	Ethnographic fieldwork	Qualitative methods and netnography (online ethnography - observations through social media and chat apps, in-depth interviews through social media and chat apps)	No	NA	NR	NR	Indonesian MDWs in Hong Kong	NR	CR	N
Refugees or Victims of Human Trafficking? The case of migrant domestic workers in Hong Kong	Anderson, Jade; Li, Annie	Jade Anderson, jade@justicecentre.org.hk; Annie Li, annie@justicecentre.org	2018	Anti-Trafficking Review	HK	Observational	Cross-sectional qualitative - case studies and interviews	Qualitative	Convenience	Convenience sampling - existing clients of Justice Center	NR	Case study; Interviews	Case study of client files and interviews with clients	No	NA	NR	NR	MDWs in Hong Kong who are registered with Justice Centre HK after introduction of USM (Unified Screening Mechanism, 2014)	NR	MI, PG	N
Formal and Informal Social Support Systems for Migrant Domestic Workers	Baig, Raees Begum; Chang, Ching-Wen	Raees Begum Baig, raees@swk.cuhk.edu.hk	2020	American Behavioral Scientist	HK	Observational	Cross-sectional mixed-methods	Mixed - Quantitative and Qualitative	Multi-stage cluster random sampling	Multistage cluster random sampling - random selection from 125 MDWs' gathering spots in 10 districts in HK during the Sundays of May -Sept 2017	1 year, 2017-2018	Survey; Interview; FGD	Face-to-face questionnaire with 2017 MDWs; 7 individual semi-structured interviews with officials in Muslim and Christian institutions; 3 focus group interviews with Muslim and Christian MDWs	No	NA	2035 MDWs (2017 for quant questionnaire, 18 for qual interviews)	2036 MDWs (2017 for quant questionnaire, 18 for qual interviews)	Filipino and Indonesian MDWs in Hong Kong; for qualitative methods - Filipino and Indonesian MDWs who attend faith-based organizations (5 Indonesian MDWs at Islamic mosque, 10 Indonesian MDWs at Islamic-based shelter, 3 Filipino MDWs at catholic church)	NR	CW	N
Women migrant workers' vulnerability to HIV infection in Hong Kong	Bandyopadhyay, M; Thomas, J	Joe Thomas, joet@deakin.edu.au	2002	AIDS Care	HK	Observational	Cross-sectional quantitative - questionnaire	Quantitative	Random	Random sampling - not specified	NR	Survey	Pre-tested questionnaire	No	NA	2010 MDWs	1963 MDWs	80.9% of MDWs were between ages 25-44; 49.8% married and 38.5% single; 67.4% from Philippines, 15.6% Indonesia, 12.7% Thailand, 4.3% South Asia; 72.7% had high school and university degrees; most had been living and working in HK for 4-10 years; more than 1/3 visit families or travelled outside of HK once every 2 years; 3/4 worked 11-16 hours a day; 66.3% had medical insurance as a condition of e…	NR	HA, KB	N
Mediated Health: Interrogating Health-Promotion Campaign Messages for Filipino Household Service Workers in Hong Kong	Bernadas, Jan Michael Alexandre C	Jan Michael Alexandre C. Bernadas, jbernadas2-c@my.cityu.edu.hk	2014	Plaridel	HK	Observational	Cross-sectional	Qualitative		NR	NR		Textual analysis of health promotion campaign materials	No	NA	NA	NA	NA	NR	HA	N
Exploring the meanings and experiences of health among Filipino female household service workers in Hong Kong	Bernadas, Jan Michael Alexandre C	Jan Michael Alexandre C. Bernadas, jbernadas2-c@my.cityu.edu.hk	2015	International Journal of Migration, Health, and Social Care	HK	Observational	Cross-sectional - qualitative	Qualitative	Convenience; Snowball	Convenience and snowball sampling	NR	Interview; Observation	In-depth semi-structured interviews conducted in Tagalog and field observations	No	NA	7 MDWs	7 MDWs	All Filipina MDWs; age ranges 26-54; half married and half single; 4 had children in the Philippines; time of working with current employer ranged from 1-16 years	All	HA, LW	N
"Of and beyond medical consequences": Exploring health information scanning and seeking behaviors of Filipino domestic service workers in Hong Kong	Bernadas, Jan Michael Alexandre C; Jiang, Crystal L	Jan Michael Alexandre C. Bernadas, jbernadas2-c@my.cityu.edu.hk	2016	Health Care for Women International	HK	Observational	Cross-sectional - qualitative	Qualitative	Convenience	Convenience sampling - NGOs and churches in Central and Western Districts	2014 (several months)		4 focus group discussions conducted in Tagalog; member checking and expert checking - protocol was reviewed by several MDWs and an NGO leader working directly with MDWs; conducted 2 pilot FGDs with 12 MDWs with feedback and review	No	NA	23 MDWs	23 MDWs	All Filipina MDWs; age ranges 27-62 (average 42.69); most had completed college or vocational degrees; 15 were married and 19 had at least 1 child; most were Catholic; all (except 1 who didn't report) reported monthly income of HK$3800-4500; work experiences as MDWs ranged from 2-24 years (average 9.22); most had at least 1 previous employer	NR	CR, HA	N
Filipina domestic workers in Hong Kong: Between permanence and temporariness in everyday life	Boersma, Maren	Maren Boersma, marenboersma@gmail.com	2019	Current Sociology Monograph	HK	Observational	Longitudinal - ethnography	Qualitative	Convenience; Snowball	Snowball sampling and convenience sampling - through Mission for Migrant Workers NGO	4 months, 2015	Ethnographic fieldwork	Ethnography, individual and group interviews conducted in English without interpreters	No	NA	44 MDWs	44 MDWs	All Filipina MDWs; aged 27-54; most were married and/or had 1-4 children; duration of stay in HK ranged 5 months - 23 years; some had been employed as domestic worker or other low-income job elsewhere (Taiwan, Singapore) before coming to HK	NR	CR, IR, PG	N
Low income, fast lives? Exploring everyday temporalities of Filipina domestic workers in Hong Kong	Boersma, Maren	Maren Boersma, marenboersma@gmail.com	2016	Time & Society	HK	Observational	Cross-sectional - qualitative	Qualitative	Snowball	Snowball sampling	NR	Interview; Observation	In-depth semi-structured interviews; observations on Sundays in public spaces frequently visited by MDWs; visits to Mission for Migrant Workers NGO	No	NA	12 MDWs	12 MDWs	All Filipina MDWs; age ranges 28-51; 3 were single, 1 engaged, 8 married; variety of educational backgrounds; diverse jobs before coming to HK (housewife, restaurant manager, bookkeeper, etc.); all remitted money to family; duration of employment in HK ranged 5 months to 23 years	NR	CR, LW	N
Working and dwelling in a global city: going-out, public worlds, and the intimate lives of migrant domestic workers in Hong Kong	Chan, Henry Hin-yan; Latham, Alan	Alan Latham, alan.latham@ucl.ac.uk	2022	Journal of Ethnic and Migration Studies	HK	Observational	Longitudinal - ethnography	Qualitative	Convenience; Snowball	Convenience and snowball sampling - Filipino Christian church, in public spaces	2 months, June-July 2019	Journelling; Interview; Observation	One-week time-space diary of workday outings - record the preparation, planning, and outing details and reflections/feelings of each workday writing; interviews after completion of one-week diary with key diary informants; interviews with 15 additional domestic workers; participant observations of workday outings;	No	NA	23 MDWs	23 MDWs	8 MDWs for one-week time-space diary: all female MDWs; time spent in HK ranged 1 to 30+ years; 7 were from Philippines, 1 Indonesian;	NR	CR, LW	N
Neither "saints" nor "prostitutes": Sexual discourse in the Filipina domestic worker community in Hong Kong	Chang, Kimberly A; Groves, Julian McAllister	NR	2000	Women's Studies International Forum	HK	Observational	Longitudinal - ethnography	Qualitative	Convenience; Snowball	Convenience and snowball sampling - Catholic church choir, church-run shelter for MDWs, social gatherings	3 years, 1992-95	Ethnographic fieldwork	Ethnography, participant observation, in-depth individual interviews, conten analysis of media articles	No	NA	NR	NR	NR	NR	LW, PG, SD	N
Online Peer-Support Group's Role in Addressing Filipino Domestic Workers' Social Support Needs: Content and Social Media Metrics Analysis	Cheng, Qijin; Vicera, Christine	Qijin Cheng, qcheng@cuhk.edu.hk	2022	International Journal of Environmental Research and Public Health	HK	Observational	Cross-sectional - social media context analysis	Mixed - Quantitative and Qualitative	Purposive	Facebook search - DWC HK - one of the largest online peer-support groups for MDWs in HK	4 months, Sept -Dec 2021		Thematic content analysis on social media posts and metrics to measure post impacts - searching DWC HK, one of the largest online peer-support groups for MDWs in HK on Facebook	No	NA	599 social media posts published between 1 Sept 2021 and 31 Dec 2021 in DWC HK (Facebook)	599 social media posts	NA	NR	CR	N
Re-examining the middle-class thesis: Class profiles of families employing migrant domestic workers in Hong Kong	Cheung, Adam Ka-Lok	Adam Ka-Lok Cheung, adamkl@hkbu.edu.hk	2021	Asian and Pacific Migration Journal	HK	Observational	Cross-sectional - survey (representative household survey of retrospective life history data from married couples between 2019-19) and census data (Hong Kong Census/By-census between 1991-2006, conducted in 7 waves, used to analyse trends in class profiles of MDW employers)	Quantitative	Multi-stage cluster random sampling	Three-stage cluster sampling	NR	Survey	Micro-data from Hong KongCensus/By-census between 1991-2016; representative household survey collecting retrospective life history data from married couples between 2018-19; interviews about employment of MDWs	No	NA	2003 couples (from retrospective life history data household survey)	1993 couples (from retrospective life history data household survey)	Household survey: married couples in HK with wives aged 18-55	NR	LW	N
Employers' concern does not help female foreign domestic workers sustain quality of life in Hong Kong	Cheung, Chau-kiu; Chung, Siu Fung; Ho, Wing-chung; Fung, Elijah	Chau-kiu Cheung, ssjacky@cityu.edu.hk	2017	Asia Pacific Journal of Social Work and Development	HK	Observational	Cross-sectional - survey	Quantitative	Convenience	Convenience sampling - outreach social service for women's health organised by a Catholic NGO, disseminated by service workers, at 8 popular gathering spots	1 month, July 2011	Survey	Survey adapted from WHOQOL measuring MDWs' quality of life and experiences/perceptions about employer's concerns with MDW ("My employer is suspicious of me (reversed); My employer is attentive to my needs; My employer is concerned about my well-being; My employer cares about my safety; My employer inquires about my family in the home country; I am looked down on by my employer (reversed); I am ac…	No	NA	1514 MDWs	1514 MDWs	58.1% Indonesian, 41.8% Filipina; average age 34 years; schooling 10.2 years; HK residency 6.4 years; 54.6% Muslim, 45.2% christian; 40.8% never married; 89.3% worked for ethnic Chinese employers; 66.2% had own rooms in households; on average had 0.5 child aged above 13 years and 0.4 child aged under 13 years; average working hours 14.6h per day	NR	LW	N
Abuse and depression among Filipino foreign domestic helpers. A cross-sectional survey in Hong Kong	Cheung, JTK; Tsoi, VWY; Wong, KHK; Chung, RY	RY Chung, rychung@cuhk.edu.hk	2018	Public Health	HK	Observational	Cross-sectional - survey	Quantitative	Purposive	Purposive sampling at Statue Square of HK on Sundays	3 months, June-Aug 2017	Survey	Self-administered questionnaire in English and Tagalog measuring sociodemographic and housing environment variables, berval abuse experience and depression levels using Depression Subscale of Depression Anxiety Stress Scale 21 (DASS-21-D); piloted with 5 MDWs	No	NA	105 MDWs	105 MDWs	All Filipina MDWs; 59.6% aged 30-39 years; 51.5% married; average of 4.18 years work experience, worked in household with 4.19 people; "generally satisfied with their living space"	All	CR	N
COVID-19 vaccine acceptance and hesitancy among ethnic minorities in Hong Kong	Chua, Glibert T; Yan, Cheung Lok; Wong, Wilfred HS; Sridhar, Siddharth; To, Kelvin KW; Lau, Joseph; Gurung, Sharmila; Mahtani, Shalini; Ho, Raymond; Li, Wing Sum; Yam, Jason. CS; Duque, Jaime S Rosa; Wong, Ian C K; Lau, Yu Lung; Kwan, Mike Yat Wah; Ip, Patrick	Patrick Ip, patricip@hku.hk	2022	Human Vaccines & Immunotherapeutics	HK	Observational	Cross-sectional survey	Quantitative	Convenience	Convenience sampling	17 days, 1-18 July 2021	Survey	Survey about demographics, knowledge about COVID-19, vaccination status, intention and reasons to receive vaccine, plans to be re-vaccinated; in English and translated into 6 languages, Hindi, Bahasa Indonesia, Nepali, Tagalog, Thai, Urdu	No	NA	2012 ethnic minorities	2012 ethnic minorities	97.5% female, 79.5% Filipino, 17.5% Indonesian, mean age 39 years	NR	HA, KB	N
Physical and Mental Health of Live-In Female Migrant Domestic Workers: A Randomly Sampled Survey in Hong Kong	Chung, Roger Yat-Nork; Mak, Jonathan Ka-Long	Roger Yat-Nork Chung, rychung@cuhk.edu.hk	2020	American Behavioral Scientist	HK	Observational	Cross-sectional - survey	Quantitative	Multi-stage cluster random sampling	Multistage cluster random sampling - visits to 10 districts in Hong Kong, to gathering areas of MDWs	5 months, May-Sept 2017	Survey	Survey; healt-related quality of life assessed using 12-item Short-Form Health Survey Version (SF-12 v2) - measures physical functioning, role limitations due to physical health problems, bodily pain, general health, vitality, social functioning, role limitations due to emotional problems, and mental health	No	NA	2017 MDWs	1945 MDWs	69.7% Filipino, 30.3% Indonesian; 50.3% 30-39 years old, 48.6% spent less than 1 year in. Hong Kong, 58.9% had secondary-level education; 61.7% married; 52.6% earned salary below statutory mnimum wage; 7.3% had never received their wages, 61.7% worked 13-16 hours per day on average, 8.9% worked more than 16hrs; 53.8% took chare of children, 18.9% took care of people needing spcial care (sick, dis…	All	CR, LW	N
Telling Tales of Migrant Workers in Hong Kong: Transformations of Faith, Life Scripts, and Activism	Constable, Nicole	Nicole Constable, ncgrad@pitt.edu	2010	The Asia Pacific Journal of Anthropology	HK	Observational	Longitudinal - ethnography	Qualitative	Purposive	Purposive sampling - previous encounters and engagements through activism, engagement with NGOs, and recommendations to researcher	2 months, Apr-May 2009	Ethnographic fieldwork	Ethnography, interviews	No	NA	4 MDWs	4 MDWs	2 Filipina (raised Roman Catholics), 2 Indonesian (raised Muslim); all self-identify as activists	NR	IR	N
Migrant Motherhood, 'Failed Migration', and the Gendered Risks of Precarious Labour	Constable, Nicole	Nicole Constable, ncgrad@pitt.edu	2014	TRaNS: Trans-Regional and -National Studies of Southeast Asia	HK	Observational	Cross-sectional - ethnography	Qualitative	Convenience; Purposive	Purposive and convenience sampling - through PathFinders NGO in HK	16 months, 2011-12	Ethnographic fieldwork	Ethnogaphic resesarch among Filipino and Indonesian migrant mothers, their children, and the children's fathers; formal interviews with 55 migrant mothers; informal meetings and conversations with more than 80 more migrant mothers and with fathers, service providers, and community members	No	NA	NR	NR	Young Indonesian migrant workers who became pregnant while working in HK and returned home to East or Central Java	NR	KB, PG	N
Migrant mothers, rejected refugees and excluded belonging in Hong Kong	Constable, Nicole	Nicole Constable, ncgrad@pitt.edu	2021	Population, Space and Place	HK	Observational	Longitudinal - ethnography	Qualitative	Convenience; Purposive	Purposive and convenience sampling	2010-18	Ethnographic fieldwork	Ethnographic research, interviews	No	NA	12 MDWs	12 MDWs	Indonesian and Filipino MDW mothers who are at/near the end of their opportunities to appeal nonrefoulement claims	NR	PG, SD	N
Continual arrival and the longue durée: Emplacement as activism among migrant workers in Hong Kong	Constable, Nicole	Nicole Constable, ncgrad@pitt.edu	2022	Migration Studies	HK	Observational	Longitudinal - ethnography	Qualitative	Convenience; Snowball	Convenience and snowball sampling	1993-2019 (almost every summer)	Ethnographic fieldwork	Ethnographic research; formal interviews and informal conversations with MDWs, migrant worker advocates, and NGO staff; participant observations in public and private spaces (parks, shelters, NGO offices)	No	NA	NR	NR	Thousands of MDWs, migrant worker advocates, and NGO staff	NR	CR, PG	N
Assemblages and affect: Migrant labour and the varieties of absent children	Constable, Nicole	Nicole Constable, ncgrad@pitt.edu	2017	Global Networks	HK	Observational	Longitudinal	Qualitative	NR	NR	NR (2011-12)	Ethnographic fieldwork	Ethnographic methods, in-depth interviews, participant observations	No	NA	55 MDWs	55 MDWs	All migrant mothers working in HK at the time of data collection	NR	PG	N
Migrant Workers, Legal Tactics, and Fragile Family Formation in Hong Kong	Constable, Nicole	Nicole Constable, ncgrad@pitt.edu	2013	Oñati Socio-Legal Series	HK	Observational	Longitudinal	Qualitative	Convenience	Convenience sampling through HK NGO Pathfinders	12 months, between 2010-12	Ethnographic fieldwork	Ethnographic methods, in-depth interviews, participant observations	No	NA	Over 125	Over 125	Over 100 migrant mothers and their children in HK; over 25 current or former male partners of the migrant mothers	NR	KB, LW, PG	N
Oral Health of Foreign Domestic Workers: Exploring the Social Determinants	Gao, Xiaoli; Chan, Chi Wai; Mak, Siu Lun; Ng, Zevon; Kwong, Wai Hang; Kot, Ching Ching Shirley	Xiaoli Gao, gaoxl@hkucc.hku.hk	2013	Journal of Immigrant and Minority Health	HK	Observational	Cross-sectional - survey	Quantitative	Cluster random sampling	Cluster random sampling - through association of employment agencies, the Asoisiasi PPTKI Hong Kong Limited (randomly selected 12 agencies from complete lsit of 248 agencies, and then each agency was given a quote of MDWs to recruit using systemic random sampling)	2 weeks on 2 consecutive Sundays	Survey	Survey on demographic background, social characteristics (competency in local languages, immigration history, living condition, social connections, and leisure activities) formulated in English and translated to Bahasa Indonesia by professional translators and pre-tested with 6 Indonesian MDWs; assessment on tooth status and periodontal health by two dental examiners, with 90% agreement rate ache…	No	NA	125 MDWs	122 MDWs	All Indonesian MDWs, female, aged 20-59 with mean 33 years; 89% had completed secondary ed; 28% could speak Cantonese and/or Mandarin fluently; before coming to HK, 35% lived in other "Chinese socities" for more than 6 months (mainly as MDWs in Singapore and Taiwan); 30% had family or relatives in HK; 69% usually spent their free time socialising and/or attending religious gatherings	PH	HA, KB	N
"Hope it's not just the honeymoon phase": online discursive portrayals of migrant domestic helpers	Ho, Janet	Janet Ho, janho@LN.edu.hk	2021	Text & Talk: An Interdisciplinary Journal of Language, Discourse & Communication Studies	HK	Observational	Cross-sectional - social media analysis	Mixed - Quantitative and Qualitative	Purposive	Purposive selection of FB page and discussion forum	4 months, Mar-June 2018		Thematic analysis and manual coding of 2002 posts on Facebook	No	NA	2002 posts manually collected from FB page and discussion forum	2002 posts	Public MDW-related Facebook page and discussion forum based in HK ("外傭僱主必看新聞消息" or "Information that MDW employers must read") - established by local MDW placement service in HK in 2013, with more than 34,000 members and largest MDW-related discussion group in the country; goal is to provide platform for employers to share info and seek help in recruiting MDWs	NR	SD	N
Discursive representations of domestic helpers in cyberspace	Ho, Janet	Janet Ho, janho@LN.edu.hk	2020	Discourse Studies	HK	Observational	Cross-sectional - social media analysis	Mixed - Quantitative and Qualitative	Purposive	Purposive selection of FB page and discussion forum	4 months, Mar-June 2018		Thematic analysis and manual coding of 2002 posts on Facebook	No	NA	2002 posts manually collected from FB page and discussion forum	2002 posts	Public MDW-related Facebook page and discussion forum based in HK ("外傭僱主必看新聞消息" or "Information that MDW employers must read") - established by local MDW placement service in HK in 2013, with more than 34,000 members and largest MDW-related discussion group in the country; goal is to provide platform for employers to share info and seek help in recruiting MDWs	NR	SD	N
A feminist phenomenology on the emotional labor and morality of live-in migrant care workers caring for older people in the community	Ho, Ken HM; Chiang, Vico CL; Leung, Doris; Cheung, Daphne SK	Vico CL Chiang, vico.chiang@polyu.edu.hk	2019	BMG Geriatrics	HK	Observational	Cross-sectional - qualitative phenomenological secondary analysis	Qualitative	Convenience; Purposive	Purposive and convenience sampling - selecting info-rich cases related to phenomenon of interest; participants sampled through 2 local NGOs and personal networks	NR		Phenomenology - secondary analysis of data from a primary study by the first author (about transitions experienced by live-in MDWs) -	No	NA	13 MDWs	11 MDWs	Live-in MDWs who had minimum 2 years experience caring for community-dwelling older people in HK; must be able to speak either English or Cantonese; 7 FMDWs, 4 IMDWs; aged 25-57 with 2-15 years of experience caring for older people in HK	NR	LW	N
When Foreign Domestic Helpers Care for and About Older People in Their Homes: I Am a Maid or a Friend	Ho, Ken HM; Chiang, Vico CL; Leung, Doris; Ku, Ben HB	Ken HM Ho, kenho@twc.edu.hk	2018	Global Qualitative Nursing Research	HK	Observational	Cross-sectional - qualitative	Qualitative	Convenience; Purposive	Purposive and convenience sampling - selecting info-rich cases related to phenomenon of interest; participants sampled through 2 local NGOs and personal networks	NR		Phenomenology - secondary analysis of data from a primary study by the first author (about transitions experienced by live-in MDWs) -	No	NA	13 MDWs	11 MDWs	Live-in MDWs who had minimum 2 years experience caring for community-dwelling older people in HK; must be able to speak either English or Cantonese; 7 FMDWs, 4 IMDWs; aged 25-57 with 2-15 years of experience caring for older people in HK	NR	IR, LW	N
Triangulations of "Motherly Love": Negotiated Intimacies among Migrant Domestic Workers, Mothers, and Children	Hoiting, Iris	Iris Hoiting, hoitingi@hku.hk	2022	Journal of Family Issues	HK	Observational	Cross-sectional - qualitative	Qualitative	Convenience; Purposive	Purposive sampling for young adults, convenience sampling for MDWs (through local social enterprises); snowball sampling for further recruitment for both	NR	Interview	In-depth interviews with young people who grew up with MDWs and interviews with MDWs	No	NA	13 young adults and 14 MDWs		13 young adults who grew up with MDW carers (aged 18-34y, 2 had mothers unemployed during childhood, longest contract of 1 MDW in childhood ranged 3-24 years)); 14 MDWs (aged 31-46, 10 FMDWs, 4 IMDWs, ranges 1.5-10+ years working as MDW)	NR	LW	N
Filipino Domestic Workers in Hong Kong: Health Related Behaviors, Health Locus of Control and Social Support	Holroyd, Eleanor A; Molassiotis, Alex; Taylor-Pilliae, Ruth E	Eleanor A Holroyd, eholroyd@cuhk.edu.hk	2001	Women & Health	HK	Observational	Cross-sectional - survey	Quantitative	Convenience; Snowball	Snowball sampling at designated recreation centers on days off	NR	Survey	Survey in written English and piloted with 20 Filipino MDWs; assessing mental health symptom experience using adapted Nottingham Health Profile scale; assess importance of health measures; measure health-realted behaviors using adapted Health and Behavior Survey (validated in Asian populations); multidimensional health locus of control scale to assess beliefs in control of health (validated in As…	No	NA	290 MDWs	290 MDWs	All Filipino women; mean age 32.1; 51.1% had completed twrtiary education, 42.4% completed secondary education; 43.7% had no children; women that had children had an average of 2.6 children; 45.9% visited their families once a year, 32.7% visited every 2 years; 47% single, 41.5% married; 57.9% Catholic and 35.8% other Christian denominations	All	HA, KB	N
Investigating Hong Kong's Filipino Domestic Workers' Healthcare Behavior, Knowledge, Beliefs and Attitudes Towards Cervical Cancer and Cervical Screening	Holroyd, Eleanor A; Taylor-Piliae, Ruth E; Twinn, Sheila F	Eleanor A Holroyd, eholroyd@cuhk.edu.hk	2008	Women & Health	HK	Observational	Cross-sectional	Quantitative	Convenience; Snowball	Convenience and snowball sampling through recreational centers	NR	Survey	Survey conducted in English measuring cervical screening and cancer health behavior, knowledge, beliefs and attitudes (pilot tested with convenience sample of 14 MDWs)	No	NA	98 MDWs	98 MDWs	All OFW domestic workers working in HK; 91% working as full-time MDWs; aged 24-45 years (mean 37.9); 82% married; 91% with children; 100% had at least secondary level education; 66% completed post-secondary education	NR	KB	N
Beyond the 'All Seeing Eye': Filipino Migrant Domestic Workers' Contestation of Care and Control in Hong Kong	Johnson, Mark; Lee, Maggy; McCahill, Michael; Mesina, Ma Rosalyn	Mark Johnson, m.johnson@gold.ac.uk	2020	Ethnos	HK	Observational	Longitudinal - ethnography	Qualitative	Purposive; snowball	Purposive and snowball sampling - through professional networks and personal connections of author (LM)	NR		15 smartphone diaries, focus group discussions with 17 participants	No	NA	21 MDWs	21 MDWs	All FMDWs, age range early 20s to mid-50s; mix of work duration in HK, some with previous work experience elsewhere; all high school graduates, some with college education	NR	LW, PG	N
English as a lingua franca communication between domestic helpers and employers in Hong Kong: A study of pragmatic strategies	Kwan, Noel; Dunworth, Katie	Noel Kwan, noelk@gmail.com; Katie Dunworth, cmd45@bath.ac.uk	2016	English for Specific Purposes	HK	Observational	Cross-sectional - exploratory	Mixed - Quantitative and Qualitative	Convenience	Convenience sampling across three main districts of HK (HK Island, Kowloon and NT)	NR	Survey; Interview	Structured closed questionnaires (identifying challenges experienced by respondents, freq of challenges, and strategies to overcome them); semi-structured interviews conducted in English (but switching bt English and Cantonese not discouraged)	No	NA	26 (12 employers and 14 MDW employees)	26	18 interviewees: 8 employer-employee dyads, one couple whose former MDW employee had resigned	NR	LW	N
Little Manila: An Unlikely Crowd of Resistance in Hong Kong	Kwok, Evelyn	Evelyn Kwok, evelyn.y.kwok@gmail.com	2019	Architectural Theory Review	HK	Observational	Cross-sectional	Qualitative - ethnography	Convenience	Convenience sampling	70 Sundays spent conducting ethnographic observations between 2012-16	Ethnographic fieldwork	Ethnographic field research, spatial observations, interviews	No	NA	NR	NR	Filipino MDWs on days off (no specific population descriptions or demographic indicators meaured)	NR	CR	N
The discourse of powerlessness and repression: Identity construction in domestic helper narratives	Ladegaard, Hans J	Hans Ladegaard, hansla@hkbu.edu.hk	2012	Journal of Sociolinguistics	HK	Observational	Longitudinal - ethnography and narrative analysis	Qualitative	Convenience	Convenience sampling at shelter offering temporary accommodation to MDWs	2008-12	Ethnographic fieldwork	Ethnography, 53 sharing sessions (4-6 women each) conducted in English for Filipinas or combination of English, Bahasa and Javanese for Indonesians at shelter for MDWs, observations at other shelter activities as volunteer (language classes, social events, fundraising activities); selection 7 of excerpts to elucidate key findings for this study	No	NA	220 MDWs (over 53 sharing sessions)	220 MDWs	Majority Filipina and Indonesian MDWs; most of the FMDWs were educated and had been away from for 10-15 or more years, generally high English language expertise and affiliation; Indonesians tend to be younger, single, with little or no formal education, and usually overseas for shorter period of time with less English-speaking ability	NR	IR, LW	N
Demonising the cultural Other: Legitimizing dehumanisation of foreign domestic helpers in the Hong Kong press	Ladegaard, Hans J	Hans Ladegaard, hansla@hkbu.edu.hk	2013	Discourse, Context and Media	HK	Observational	Cross-sectional - secondary analysis of court case documents and online media	Qualitative		Online media search using search terms	NR		Narrative content analysis of online media	No	NA	100 news articles relating to MDWs in Hong Kong	100 news articles relating to MDWs in Hong Kong	Articles identified through online search in databases of 2 English-language newspapers: The South China Morning Post and The Standard; search criteria "domestic helper," "domestic worker" and "maid" searched in 3 randomly selected months in 2009	NR	SD	N
Beyond the reach of ethics and equity? Depersonalisation and dehumanisation in foreign domestic helper narratives	Ladegaard, Hans J	Hans Ladegaard, hansla@hkbu.edu.hk	2013	Language and Intercultural Communication	HK	Observational	Longitudinal - ethnography and narrative analysis	Qualitative	Convenience	Convenience sampling at church shelter (researcher as volunteer since 2008)	2008-12	Ethnographic fieldwork	"Ethnography-of-communication approach" - emphasis on observing research site and collecting contextual info to interpret collected spoken data (through sharing sessions and interviews); selection of 5 excerpts to illustrate themes of study	No	NA	220 MDWs (over 53 sharing sessions)	220 MDWs (over 53 sharing sessions)	Majority Filipina and Indonesian MDWs; most of the FMDWs were educated and had been away from for 10-15 or more years, generally high English language expertise and affiliation; Indonesians tend to be younger, single, with little or no formal education, and usually overseas for shorter period of time with less English-speaking ability	NR	LW	N
Laughing at Adversity: Laughter as Communication in Domestic Helper Narratives	Ladegaard, Hans J	Hans Ladegaard, hansla@hkbu.edu.hk	2013	Journal of Language and Social Psychology	HK	Observational	Longitudinal - ethnography and narrative analysis	Qualitative	Convenience	Convenience sampling at church shelter (researcher as volunteer since 2008)	2008-13	Ethnographic fieldwork	Ethnography and narrative analysis	No	NA	220 MDWs (over 53 sharing sessions)	220 MDWs (over 53 sharing sessions)	Majority Filipina and Indonesian MDWs; most of the FMDWs were educated and had been away from for 10-15 or more years, generally high English language expertise and affiliation; Indonesians tend to be younger, single, with little or no formal education, and usually overseas for shorter period of time with less English-speaking ability	NR	CR	N
Language, Discrimination and Employability: Employers' Othering and Racist Representations of Domestic Migrant Workers on Social Media	Ladegaard, Hans J	Hans Ladegaard, hansla@hkbu.edu.hk	2022	Journal of Language and Social Psychology	HK	Observational	Cross-sectional - social media analysis	Mixed - Quantitative and Qualitative		NA	NR		Online media analysis of 615 comments posted by HK employers on social media, accessed by authors in July 2019 - quantitative analysis to outline content categories; discourse analysis to anlayse representative excerpts	No	NA	615 comments on social media	615 comments on social media	Comments from an open Facebook group for HK employers of MDWs; group was established in Aug 2018 and has 818 members, aim of group is to provide mutual help, advice and support to current and prospective employers of MDWs	NR	SD	N
Migrant workers and LGBT activism: A comparative study of Filipino and Indonesian domestic workers in Hong Kong	Lai, Francisca Yuenki	Francisca Yuenki Lai, laiy.purdue@gmail.com	2021	Sexualities	HK	Observational	Longitudinal - ethnography	Qualitative	Convenience; Snowball	Convenience and snowball sampling - affiliated with one MDW pop dance group and through them became acquainted with others	4 years, 2010-12 and 2016-18	Observations; Interview	Participant observations, in-depth interviews conducted in English with Filipinos, Bahasa Indonesia and Cantonese with the Indonesians, and Cantonese with the HK people	Yes	NA	7 (5 MDWs, 2 HK people)	7 (5 MDWs, 2 HK people)	3 Filipinos, 2 Indonesians, 2 Hong Kong people	NR	CR, SD	N
Sexuality at Imagined Home: Same-Sex Desires among Indonesian Migrant Domestic Workers in Hong Kong	Lai, Francisca Yuenki	Francisca Yuenki Lai, laiy.purdue@gmail.com	2018	Sexualities	HK	Observational	Longitudinal - ethnography	Qualitative		NR	2 years, 2010-12	Observations; Interview	Participant observations, in-depth interviews conducted in a mix of Indonesian, English, and Cantonese	No	NA	32 MDWs	32 MDWs	All Indonesian MDWs, most of whom identify with desiring or having previously been in same-sex relationships	NR	IR	N
Dancing to different tunes: Performance and activism among migrant domestic workers in Hong Kong	Lai, Ming-yan	Ming-yan Lai, mylai99@hotmail.com	2010	Women's Studies International Forum	HK	Observational	Longitudinal - ethnography	Qualitative	Convenience	Convenience sampling- engaging with participants at MDW rallies and associated organizations	5 years, 2005-10	Observations; Interview	Participant observations of MDW rallies, video recordings of 28 MDW rallies, 88 semi-structured open-ended interviews	No	NA	NR	NR	MDWs attending MDW rallies or involved in migrant organizations in HK	NR	CR	N
The present of forgetting: diasporic identity and migrant domestic workers in Hong Kong	Lai, Ming-yan	Ming-yan Lai, mylai99@hotmail.com	2011	Social Identities: Journal for the Study of Race, Nation and Culture	HK	Observational	Longitudinal - ethnography	Qualitative	Convenience	Convenience sampling at social and political activities organized by MDWs	6 years, 2005-11	Observations; Interview	Participant observations of social and political activities, informal conversations with participants and organization activists during activities, open-ended in-depth interviews with select organization members and leaders, 120 hours of video-documentation of activities	No	NA	NR	NR	MDWs attending MDW rallies or involved in migrant organizations in HK	NR	CR, IR	N
Work-Related Aggression in Home-Based Working Environment: Experiences of Migrant Domestic Workers in Hong Kong	Lai, Yingtong; Fong, Eric	Yingtong Lai, laiyingtong@link.cuhk.edu.hk	2020	American Behavioral Scientist	HK	Observational	Cross-sectional - mixed-methods	Mixed - Quantitative and Qualitative	Convenience	Convenience sampling in public gathering places on weekends in different areas of Hong Kong	1-2 years, 2016-17	Survey	Anonymous standardized questionnaire and face-to-face interviews	No	NA	2017 MDWs	2017 MDWs	MDWs from the Philippines and Indonesia; average age 35.8; 67.9% from the Philippines and 32.1% from Indonesia; 90.6% had at least secondary/vocational education; 98% could speak English and 80.8% could speak Cantonese; average time in. HK 3.8 years	NR	LW	N
Support or burden? Mental health and transnational family contact among female migrant domestic workers in Hong Kong	Lai, Yingtong; Fong, Eric	Yingtong Lai, ytlaisoc@hku.hk	2022	Population, Space and Place	HK	Observational	Cross-sectional	Quantitative	Convenience; purposive	Multi-stage cluster random sampling	5 months, May-Sept 2017	Survey	Survey measuring mental health status, daily family contact, working and living conditions	No	NA	1892 MDWs	NR	67.3% Filipino and 32.7% Indonesian; average age 35.6 years; 97.8% could speak English; 81.1% could speak Cantonese; 67.5% married and 70.5% had children; 46% had been in Hong Kong for more than 2 years	NR	CR, LW	N
Acute Psychiatric Disorders in Foreign Domestic Workers in Hong Kong: A Pilot Study	Lau, Phyllis, WL; Cheng, Judy GY; Chow, Dickson LY; Ungvari, GS; Leung, CM	CM Leung, cmleung@ha.org.hk	2009	International Journal of Social Psychiatry	HK	Observational	Cross-sectional - retrospective chart review	Quantitative	Purposive	Purposive selection of case records of MDWs who were admitted for the first time as inpatients for psychiatric treatment to three regional hospitals of the same catchment area between 2000-2004	NR		Retrospective chart review of demographic and clinical data from case records of MDWs who were admitted for the first time as inpatients for psychiatric treatment in three hospitals in the New Territories East Cluster between Sept 2000 and Oct 2004	No	NA	41 MDWs	41 MDWs	27 Filipino and 14 Indonesian MDWs, all presenting with first and only psyhciatric admission identified; more who were single or never married than general population (no differences compared to general population in age, education, religion, ethnicity)	MH	CR, HA	N
Home Cooking: Filipino Women and Geographies of the Senses in Hong Kong	Law, Lisa	NR	2001	Ecumene: A Journal of Cultural Geographies	HK	Observational	Longitudinal - ethnography	Qualitative	Convenience	Convenience Sampling	1 year, 1997-98	Ethnographic fieldwork	Ethnography, interviews with NGOs working on MDW issues in HK; observations of public spaces where MDWs gather on weekends;	No	NA	NR	NR	MDWs gathered in popular public spaces frequented by MDWs on weekends	NR	CR, LW	N
Correlates of life satisfaction among Southeast Asian foreign domestic workers in Hong Kong: An exploratory study	Leung, Daniel DM	Daniel DM Leung, dmleung001@gmail.com, dleung@cuhk.edu.hk	2018	Asian and Pacific Migration Journal	HK	Observational	Cross-sectional - survey	Quantitative	Convenience	Convenience sampling at a service center	NR	Survey	Survey in English measuring life satisfaction using Satisfaction with Life Scale and perceived social support by the Multidimensional Scale of Perceived Social Support; measuring demogrpahic characteristics and working conditions	No	NA	130 MDWs	130 MDWs	61.5% Filipino and 38.5% Indonesian; mean age 30.36; 10% primary, 67.7% secondary, and 23.3% tertiary or above graduates; 49.6% married, 40.3% single; mean length of residence in HK 3.84 years	MH	CR	N
Filipino and Indonesian Migrant Domestic Workers in Hong Kong: Their Life Courses in Migration	Liao, Tim F; Gan, Rebecca Yiqing	Tim F Liao, tfliao@illinois.edu	2020	American Behavioral Scientist	HK	Observational	Cross-sectional - survey	Quantitative	NR	NR	NR	Survey	Applying sequence analysis of life history calendar data (sequence and timeline of moves from age 15 to time of survey in HK) from a 2017 survey of MDWs in Hong Kong	No	NA	NR	1892 MDWs	1281 FMDWs and 611 IMDWs (ratio 2.30 in sample, higher than 1.26 of actual MDW population in HK)	NR	CR, LW	N
"We also deserve help during the pandemic": The effect of the COVID-19 pandemic on foreign domestic workers in Hong Kong	Lui, Ingrid Li; Vandan, Nimisha; Davies, Sara E; Harman, Sophie; Morgan, Rosemary; Smith, Julia; Wenham, Clare; Grépin, Karen Ann	ingdlui@hku.hk (I.D. Lui), nimisha@connect.hku.hk (N. Vandan), sara.davies@griffith.edu.au (S.E. Davies), s.harman@qmul.ac.uk (S. Harman), rosemary.morgan@jhu.edu (R. Morgan), jhs6@sfu.ca (J. Smith), c.wenham@lse.ac.uk (C. Wenham), kgrepin@hku.hk (K.A. Grépin)	2021	Journal of Migration and Health	HK	Observational	Cross-sectional - qualitative	Qualitative	Convenience; Purposive	Purposive convenience sampling and self-selection sampling through social media ads	NR	Interview	Semi-structured in-depth interviews conducted virtually, all conducted in English	No	NA	18 (15 MDWs, 3 key informants)	18 (15 MDWs, 3 key informants)	15 MDWs: 10 Filipino, 1 Indonesian, 1 Thai, 3 Sri Lankan 3 key informants: professioanl roles in current deicison making related to COVID and gender equity initiatives	NR	CR, LW, PG, SD	N
Migrant domestic workers' character strengths and the role of work-related factors: A strengths-based perspective	Ma. Jenina N. Nalipay, Ronnel B. King, Melissa R. Garabiles,Catherine M. Capio, and Susanna S. S. Yeung	Ma. Jenina N Nalipay, jnalipay@yahoo.com	2022	International Journal of Psychology	HK	Observational	Cross-sectional - survey	Quantitative	Convenience	Convenience sampling - approaching MDWs in public gathering spaces	NR (late 2019 to early 2020)	Survey	Printed surveys in English and Tagalog administered in small groups; measuring character strengths using Character Strengths Rating Form, measuring strengths use with Strengths Use Scale, measuring working conditions, measuring employer support using Multidimensional Scale of Perceived Social Support	No	NA	631 MDWs	631 MDWs	All from the Philippines, average age of 39 and 7 years stay in HK; 50% high school graduates; 46% had college degrees; half were married; a third single; 57% had children and 36% had 2 children	NR	LW	N
Finding a Home Away from Home: An Explorative Study on the Use of Social Space with the Voices of Foreign Domestic Workers in Hong Kong	Mok, King Him; Ho, Hung Chak	NR	2021	Annals of the American Association of Geographers	HK	Observational	Cross-sectional - exploratory case study	Qualitative	Convenience	Convenience sampling through schools, community centers and NGOs	NR	Observations; Interview	Field observations, semistructured interviews with 2 groups of interviewees	No	NA	NR	NR	NR	NR	CR	N
And all your problems are gone: religious coping strategies among Philippine migrant workers in Hong Kong	Nakonz, Jonas; Shik, Angela WY	Angela WY Shik, wyshik@swk.cuhk.edu.hk	2009	Mental Health, Religion & Culture	HK	Observational	Longitudinal - ethnography	Qualitative	Convenience; Purposive	Purposive convenience sampling through religious groups	3 months	Ethnographic fieldwork	Ethnographic methods, participatory observations of Sunday services and after-church religious activities, in-depth interviews with 10 participants, 4 focus groups	No	NA	NR	NR	Interview participants were all female, mid-twenties to late-forties, duration of stay abroad ranged from less than 1 year to over 20 years, all participate in religious gatherings every Sunday	NR	LW, IR, SD	N
Soliciting Social Support from Migrant Domestic Workers’ Connections to Storytelling Networks during a Public Health Crisis	Oktavianus, Jeffry; Lin, Wan-Ying	Jeffry Oktavianus, jeffry.oktavianus@my.city.edu.hk	2021	Health Communication	HK	Observational	Cross-sectional - qualitative	Qualitative	Convenience; Snowball	Snowball sampling - contacted potential participants through community orgs; convenience sampling - approaching individuals directly in public spaces	2 months, Feb-Mar 2020	Interview	In-depth interviews conducted virtually in Bahasa Indonesia; questions covered social networks, communication modes, general support needed during COVID and how they accessed them	No	NA	32 MDWs	32 MDWs	All Indonesian MDWs; aged 27-50; almost half had completed middle school, earned average HK$4472 per month or US$577; worked in HK between 3 months and 19 years	NR	LW	N
Am I allowed to be pregnant? Awareness of pregnancy protection laws among migrant domestic workers in Hong Kong	Paul, Anju Mary; Neo, Pearlyn	Anju Mary Paul, anju.paul@yale-nus.edu.sg	2017	Journal of Ethnic and Migration Studies	HK	Observational	Cross-sectional - survey	Quantitative	Convenience	Convenience sampling in public spaces	1 month, May 2015	Survey	Surveys administered by trained staff regarding degree of awareness of pregnancy protections under HK law	No	NA	610 MDWs	589 MDWs	67.2% Filipino and 32.8% Indonesians in the sample; modal age between 31-40 years; 29% were in their 20s; 53% married, 33% never married, 51% of FMDWs had some college education, 58% of IMDWs had less than high school diploma 3/4 had first left home countries after year 2000, 50% had spent 5 or fewer years in HK; 55% of FMDWs vs 38% of IMDWs had spent 5 or fewer years in HK	NR	KB, PG	N
Who Takes Care of My Left-Behind Children? Migrant Mothers and Caregivers in Transnational Child Care	Peng, Yinni; Wong, Odalia, MH	Yinni Peng, ynpeng@hkbu.edu.hk	2016	Journal of Family Issues	HK	Observational	Cross-sectional - qualitative	Qualitative	Convenience; Snowball	Convenience sampling through existing networks and snowball sampling	2 years, 2010-12	Interview	In-depth semi-structured interviews conducted at boarding houses, churches, and weekend gathering places; conducted in English/Tagalog	No	NA	51 MDWs	51 MDWs	All from the Philippines; 43 participants were between 30-49 years old; majority were married mothers; 15 had one child, 20 had 2 children, 11 had three children, and 5 had more than 3 children; 11 had migration history 6-10 years, 19 had migration history >10 years	NR	CR	N
Statue Square as a Liminal Sphere: Transforming Space and Place in Migrant Adaptation	Peralta-Catipon, Terry	Terry Peralta-Catipon, tperalta@csudh.edu	2009	Journal of Occupational Science	HK	Observational	Longitudinal - ethnography	Qualitative	Convenience	Convenience sampling in public spaces, migrant workers' communities, and areas of Statue Square	2 years 2000-02 (5 15-day visits during this period)	Interview; Observation	Participant observations, semi-structured in-depth interviews	No	NA	NR	39 MDWs (+ NR for ethnography)	Filipina workers working in HK	NR	CR	N
Collective Occupations Among Filipina Migrant Workers: Bridging Disrupted Identities	Peralta-Catipon, Terry	Terry Peralta-Catipon, tperalta@csudh.edu	2011	Occupation, Participation and Health	HK	Observational	Longitudinal - ethnography	Qualitative	Snowball	Snowball sampling through networks	3 years 2000-02 (5 15-day visits during this period)	Interview; Observation	Participant observations, semi-structured in-depth interviews	No	NA	NR	33 MDWs (+ NR for ethnography)	Filipina workers working in HK	NR	CR, SD	N
Transnational-Migrant Domestic Workers’ Cultural Activism Online: The Case of an Indonesian Islamic-Writing Group in Hong Kong	Sawai, Shiho; Bose, Christine E	NR	2020	International Journal of Japanese Sociology	HK	Observational	Cross-sectional - qualitative	Qualitative	Convenience	Convenience sampling through Facebook group PCF-HK (Pen Circle Forum HK)	NR (2010-11)	Survey; Interview	Questionnaires, socio-metric surveys, interviews and web content analysis	No	NA	NR	NR (29 members surveyed in first wave, 23 surveyed in second wave but some overlap in participants)	Members of the PCF-HK Facebook group; all Muslim 29 participants in first wave of survey (2010): median age 29, 64% never married, 88% from Java, 62% had high school degree, 62% reported being active FB users, all Muslims but 35% able to conduct religious practices w/o employers' interference	NR	CR	N
Determinants of COVID-19 Vaccine Uptake among Female Foreign Domestic Workers in Hong Kong: A Cross-Sectional Quantitative Survey	Sumerlin, Timothy S; Kim, Jean H; Wang, Zixin; Hui, Alvin Yik-Kiu; Chung, Roger Y	timsumerlin@link.cuhk.edu.hk (T.S.S.); jhkim@cuhk.edu.hk (J.H.K.); wangzx@cuhk.edu.hk (Z.W.); alvinhui@cuhk.edu.hk (A.Y.-K.H.)	2022	International Journal of Environmental Research and Public Health	HK	Observational	Cross-sectional - survey	Quantitative	Convenience	Convenience sampling through various social media platforms and help from community leaders and representatives	3 months, June-Aug 2021	Survey	Online survey in English and Bahasa Indonesia measuring sociodemographic, employment, and health status info	No	NA	581 MDWs	581 MDWs	60% Filipino, 40% Indonesian; 53% were aged 35-44; 49% had up to secondary school education, 47% married, 1/3 claimed employer's home size was 599sqft or below, 26% reported home size 1000sqft+	NR	KB	N
Much Ado About Nothing? Do Foreign Domestic Workers in Hong Kong Benefit From Capital Accumulation?	Tong, Yuying; Jiang, Niantao	Yuying Tong, yytong@cuhk.edu.hk	2020	American Behavioral Scientist	HK	Observational	Cross-sectional - survey	Quantitative	Multi-stage cluster random sampling	Three-stage cluster sampling	NR	Survey	Secondary data analysis of data collected by Research Centre for Migration and Mobility at Chinese University of Hong Kong - questionnaires administered by trained university students in English	No	NA	1989 MDWs	1733 MDWs	NR	NR	LW	N
Premarital Pregnancies among Migrant Workers: The Case of Domestic Helpers in Hong Kong	Ullah, AKM Ahsan	NR	2010	Asian Center for Women's Studies	HK	Observational	Cross-sectional - survey	Mixed - Quantitative and Qualitative	Random cluster sampling	Random cluster sampling	NR	Survey	Closed and open-ended questionnaires conducted by nine trained female interviewers	No	NA	336 MDWs	336 MDWs	221 Filipinas, 72 Indonesians, 53 Thais; average length of stay in HK 8 years; 68% had graduate level education (mostly Filipinas); 19% had nursing degrees; 78% spoke fluent English (mostly Filipinas); 57% of Filipinas, 49% of Indonesians, and 46% of Thais had had jobs back home before migrating to HK	NR	KB	N
Abuse and violence against foreign domestic workers: A case from Hong Kong	Ullah, AKM Ahsan	AKM Ahsan Ullah, akmahsanullah@gmail.com	2015	International Journal of Area Studies	HK	Observational	Cross-sectional	Mixed - Quantitative and Qualitative	Snowball	Snowball sampling	NR	Survey	Structured and non-structured questionnaires	No	NA	215 MDWs	215 MDWs	135 from Philippines, 30 Thailand, 41 Indonesia, 9 Sri Lanka, all MDWs working in Hong Kong; most (63.25%) single; 7.44% have kids in home country; most are aged 20-25; most (53%) working in HK for 2-5 years; but ranged from <2 to 9-11 years	NR	LW	N
Exploring Foreign Domestic Workers’ Perceived Contextual Factors That Influence Their Participation in Medical Consultations: An Ecological Lens	Wang, Xixi; Watson, Bernadette Maria	Xixi Wang, wangxixisissi@gmail.com	2022	Health Communication	HK	Observational	Cross-sectional	Mixed	Convenience; Snowball	Recruited through NGOs and faith-based organisations; snowballing from existing participants	Apr-Sept 2019, Sept-Dec 2020	Survey; Interview	Survey measured demographic information and health-related issues (medical problems, frequency of medical visits)	No	NA	30 MDWs	30 MDWs	19 FMDWs, 11 IMDWs; mean age 37.6 years; average 8.4 years working in HK; almost half were married; 28/30 had secondary education or above	PH	HA	N
The stories that tell us: Smartphones and discursive reconstitution of transnational intimacy among migrant mothers	Waruwu, Barui K	Barui K Waruwu, lbkwaruwu2-c@my.cityu.edu.hk	2022	Media, Culture & Society	HK	Observational	Longitudinal	Qualitative	Convenience; Purposive	Convenience and purposive sampling	NR	Ethnographic fieldwork	Ethnography, participant observation and narrative interviews	No	NA	25 MDWs	25 MDWs	All Indonesian MDW mothers working in Hong Kong; 7/25 below age 25, 11 aged 26-35, 7 aged. 35+	NR	IR, CR	N
Smartphone mothering and mediated family display: Transnational family practices in a polymedia environment among Indonesian mothers in Hong Kong	Waruwu, Barui K	Barui K Waruwu, lbkwaruwu2-c@my.cityu.edu.hk	2022	Mobile Media & Communication	HK	Observational	Longitudinal	Qualitative	NR	NR	11 months, July 2019-June 2020	Ethnographic fieldwork	Ethnography, participant observation and in-depth interviews	No	NA	30 MDWs	30 MDWs	All Indonesian MDW mothers working in Hong Kong; aged 24-49; majority completed only middle school; all but one identified as Muslim; all were or had been married, with 20 divorced as time of interview; all had at least one childa nd children's ages were 2-27; most earned min wage for MDWs in HK in 2020; average had been using smartphones for 5 years before the interview	NR	CR	N
Therapeutic landscapes, networks, and health and wellbeing during the COVID-19 pandemic: A mixed-methods study among female domestic workers	Winata, Fikriyah; McLafferty, Sara L.	Fikriyah Winata, fw315@msstate.edu	2023	Social Science & Medicine	HK	Observational	Cross-sectional	Mixed	Convenience; Snowball	Recruited through two non-profit organisations in Hong Kong: DDHK and PSHK	4 months, Aug-Dec 2020	Survey; Interview	Survey measured self-rated health and subjective wellbeing; use and experiences of therapeutic landscapes and networks	No	NA	203 MDWs	203 MDWs	Survey responses (n = 172) Interview participants (n = 31) All Indonesian MDWs; median age was 40; median length of time working in HK was 8 years; around 60% were married	All	CR	N
The impacts of Covid-19 on foreign domestic workers in Hong Kong	Wong, Mei Ling May	Wong Mei Ling May, wongml@ln.edu.hk	2021	Asia Journal of Business Ethics	HK	Observational	Cross-sectional - qualitative	Qualitative	Convenience; Snowball	Convenience and snowball sampling	4 months, Feb-June 2020	Interview	In-depth interviews conducted virtually and in English; protocol covered demographic data, changes experienced in environments and work during COVID, and impacts on work and livelihood	No	NA	9 MDWs	10 MDWs	5 Filipino, 4 Indonesian; age ranges 21-34, years of MDW experience ranged 0-10 years	NR	LW	N
Better a Friend Nearby Than a Brother Far Away? The Health Implications of Foreign Domestic Workers’ Family and Friendship Networks	Ye, Jing; Chen, Feinian	jing Ye, jye24678@terpmail.umd/edu	2020	American Behavioral Scientist	HK	Observational	Cross-sectional	Quantitative		NR	3 months, May-Sept 2017	Survey	Survey of FDWs in Hong Kong conducted by Chinese University of HK in 2017	No	NA	1695 MDWs	1695 MDWs	50% between ages 30-40; 32.4% Indonesian, 67.6% Filipino; 25.6% had college education or above; 63.6% married; 67.7% have children; 41.9% had stayed in HK for more than 2 years	NR	LW, CR	N
‘We spend more time with the children than they do ...’: education, care and the work of foreign domestic workers in Hong Kong	Yelland, Nicola; Andrew, Yarrow; Blaise, Mindy; Chan, Yee On	Nicola Yelland, nicola.yelland@vu.edu.au	2013	Globalisation, Societies and Education	HK	Observational	Cross-sectional	Qualitative	Convenience	Convenience sampling	NR (2011)	Interview	Semi-structured interviews conducted in a mixture of English and Cantonese about MDWs' interactions with and care for children	No	NA	7 MDWs	7 MDWs	2 Indonesian, 4 from the Philippines, 1 from Thailand	NR	LW	N
Feeling Anxious amid the COVID-19 Pandemic: Psychosocial Correlates of Anxiety Symptoms among Filipina Domestic Helpers in Hong Kong	Yeung, Nelson CY; Huang, Bishan; Lau, Christine YK; Lau, Joseph TF	Nelson CY Yeung, nelsonyeung@cuhk.edu.hk	2020	International Journal of Environmental Research and Public Health	HK	Observational	Cross-sectional - survey	Quantitative	Convenience; Purposive	Purposive sampling in public places during COVID-19 (right after gov loosening of social gathering restrictions from 4 to 8 people)	8 days, 9-17 May 2020	Survey	Cross-sectional paper-and-pencil survey administered in English measuring working environment, COVID-19 job arrangements (workload measured using Effort subscale from the Effort-Reward Imbalance Scale), coping resources (social support measured based on Cancer Perceived Agents of Social Support CPASS), COVID-19 specific worries, and anxiety symptoms (General Anxiety Disorder-7 scale)	No	NA	295 MDWs	295 MDWs	All female, 74.2% between ages 31-50; 56.3% married; 58.3% with education level of college and above; 80.3% had children in home country; average worked in HK for 6.2 years; 82.7% reported monthly income below HKD$5000; self-rated English proficiency 6.8/10; 95% religiously affiliated; 95% social media users; during COVID-19, average working hours 13h per day	NR	HA, KB, LW	N
Finding the Silver Linings in the COVID-19 Pandemic: Psychosocial Correlates of Adversarial Growth Among Filipina Domestic Helpers in Hong Kong	Yeung, Nelson CY; Huang, Bishan; Lau, Christine YK; Lau, Joseph TF	Nelson CY Yeung, nelsonyeung@cuhk.edu.hk	2022	Psychological Trauma: Theory, Research, Practice, and Policy	HK	Observational	Cross-sectional	Quantitative	Convenience	Convenience sampling in public gathering venues	8 dyas, May 9-17 2020	Survey	Self-administered in-person survey of adversarial growth (Posttraumatic Growth Inventory), cognitive appraisal (Cognitive Appraisal Scale), resilience (Connor-Davidson Resilience Scale), received emotional and material support (Cancer Perceived Agents of Social Support), COVID info literacy, coping strategies (Acceptance, Positive Reframing and Religious Coping subscales from the Brief COPE), COV…	No	NA	266 MDWs	266 MDWs	77.4% aged between 26. and 45; around ahlf married, over 94% had at least senior high school level education; average had worked in HK for 6 years; 89.8%. Rated English proficiency as medium to high	NR	IR, KB	N
Self-Stigma, Resilience, Perceived Quality of Social Relationships, and Psychological Distress Among Filipina Domestic Helpers in Hong Kong: A Mediation Model	Yeung, Nelson CY; Kan, Karon KY; Wong, Anna LY; Lau, Joseph TF	Nelson CY Yeung, nelsonyeung@cuhk.edu.hk	2020	Stigma and Health	HK	Observational	Cross-sectional	Quantitative	Snowball	Snowball sampling	NR	Survey	Survey administered in English measuring levels of self-stigma, resilience, loneliness, perceived social support, and psychological distress	No	NA	346 MDWs	346 MDWs	Mean age 38.6 years, 56.6% married, over 60% had college level education or above; average worked in HK 7.78 years	MH	IR	N
Influence of Intrinsic Culture: Use of Public Space by Filipina Domestic Helpers in Hong Kong	Yu, Xiaojiang	NR	2009	Journal for Cultural Research	HK	Observational	Cross-sectional	Qualitative	NR	NR	NR (2006)	Ethnographic fieldwork	Ethnographic methods, face-to-face interviews and discussions with church communities, gov agencies, NGOs, employers, general public, and secondary data analysis of journal papers, books, newspapers, gov documents	No	NA	100 MDWs (+NR for other ethnographic methods)	100 MDWs (+NR for other ethnographic methods)	All Filipino MDWs	NR	CR	N
Mobile phone paradox: A two-path model connecting mobile phone use and feeling of loneliness for Filipino domestic workers in Hong Kong	Zhong, Li; Huang, Vincent; Guo, Steve	Li Zhong, lizhong@must.edu.mo	2022	Mobile Media & Communication	HK	Observational	Cross-sectional	Quantitative	Convenience; Snowball	Convenience and snowball sampling	NR (2018)	Survey	Survey conducted during rest-day gatherings in public spaces measuring mobile phone use, social and emotional loneliness, problematic mobile phone use, social support, and sociodemographic variables	No	NA	493 MDWs	493 MDWs	All Filipino MDWs working in HK; average age 38.03, range 23-71 years; average length of stay in HK 6.04 years (max 35 years); 92.7% Christian, 68.6% received more than high school education; 57% married and 33.3% single	NR	CR	N
Empowering migrant domestic helpers through financial education	Zhou, Huiquan; Dai, Haijing; Jung, Nahri	Huiquan Zhou, maryhqzhou@njnu.edu.ch	2020	International Journal of Social Welfare	HK	Interventional	Quasi-experimental	Quantitative	Convenience	Convenience sampling through online ads, street outreach, personal networks, partnering agencies and churches	NR	Survey	Pre- and post-test survey questionnaires testing financial knowledge and behaviors, general and financial self-efficacy, conducted in English and Bahasa Indonesia	Yes	Treatment (n = 71): financial training workshops Control (n = 120): no workshops	191 MDWs	191 MDWs	Majority Filipino MDWs (around 60% for both intervention and control groups), the remainer Indonesian MDWs; average ages 36-40 years old; majority had secondary school education; almost half married; average number of children around 1.5; over 90% supporting family back home	NR	NR	Y
Identity Management among Indonesian and Filipina Migrant Domestic Workers in Singapore	Ueno, Kayoko	NR	2010	International Journal of Japanese Sociology	HK, ID, PH SG	Observational	Longitudinal - qualitative data collection over 8 years	Qualitative	Convenience; Snowball	Convenience sampling through existing networks and NGOs, and snowball sampling	4 months (between 2002-10)	Interview; Observation; Key-informant interview	Participant observation of interactions bt MDWs and employers in multiple households in Singapore and of group gatherings and activities organized by NGO in Singapore; in-depth interviews with additional employers and MDWs; key informant interviews with Indonesian Embassy in Singapore, POEA in Philippines, NGOs in Singapore, Jakarta and Manila, 3 training centers in Indonesia	No	NA	58 MDWs (+ NR for key informant interviews)	58 MDWs (+ NR for key informant interviews)	22 women from Philippines, 36 from Indonesia; 21 current MDWs in Singapore, 10 ex-Singapore MDWs now in Indonesia, 3 Indonesian ex-Singapore MDWs in HK, 2 ex-Singapore MDWs in the Philippines Ages ranged 18-64, with most in their 20s to early-30s; length of employment in Singapore ranged from a few months to 18 years; most of the Filipinas were high school graduates, most of the Indonesians gradu…	NR	IR	N
Redefining status through burqa: Religious transformation and body politics of Indonesia’s woman migrant workers	Rohamniyah, Inayah; Indiyanto, Agus; Prasojo, Zainuddin; Julaekhah, Julaekhah	Inayah Rohmaniyah, inayah.rohmaniyah@uin-suka.ac.id	2022	Theological Studies	HK, ID, TW	Observational	Cross-sectional - qualitative	Qualitative	NR	NR	NR (2018-19, 2021)	Interview; Observation	In-depth interviews and additioanl supplementation with observations of religious event sand keeping up with social media accounts of study participants	No	NA	9 MDWs	9 MDWs	Indonesian face-veiling MDWs; all from Indramayu in Indonesia; returned home or on their way home to hometowns; were working as migrants and wearing the burqa while working in Taiwan or HK	NR	CR	N
A transnational perspective on divorce and marriage: Filipina wives and workers	Constable, Nicole	Nicole Constable, ncgrad@pitt.edu	2003	Identities: Global Studies in Culture and Power	HK, PH	Observational	Longitudinal	Qualitative	NR	NR	NR	Ethnographic fieldwork	Ethnographic methods, in-depth interviews	No	NA	2 (+ NR for ethnography)	2 (+ NR for ethnography)	1 Filipina MDW in HK: arrived in HK in early 1990s 1 Filipina woman in the Philippines (data extraction focused on MDW only)	NR	IR	N
Stepwise International Migration: A Multistage Migration Pattern for the Aspiring Migrant	Paul, Anju Mary	Anju Mary Paul, anju.paul@yale-nus.edu.sg	2011	American Journal of Sociology	HK, PH, SG	Observational	Cross-sectional - qualitative	Qualitative	Convenience; Snowball	Convenience sampling in public spaces and thorugh NGOs, snowball sampling through itnerviewees	2-3 months (2008 summer)	Interview	Interviews	No	NA	95 MDWs	95 MDWs	Interviewed 27 women in the Philippines, 26 women and 2 men in HK, and 40 women in Singapore 46 currently working as MDWs, 15 were former MDWs, 17 in HK and Singapore had cut short their contracts (abuse, pay, homesickness, illness), 5 first-time prospective migrants, 12 who were between contracts; 30 had engaged in step-wise migration but only 4 had secured a job in a Western country 71% of stud…	NR	CR, IR	N
Good Help is Hard to Find: The Differentiated Mobilisation of Migrant Social Capital among Filipino Domestic Workers	Paul, Anju Mary	Anju Mary Paul, anju.paul@yale-nus.edu.sg	2013	Journal of Ethnic and Migration Studies	HK, PH, SG	Observational	Cross-sectional - qualitative	Qualitative	Convenience; Snowball	Convenience sampling in public spaces and thorugh NGOs, snowball sampling through itnerviewees	2-3 months (2008 summer)	Interview	Interviews	No	NA	95 MDWs	95 MDWs	Interviewed 27 women in the Philippines, 26 women and 2 men in HK, and 40 women in Singapore 46 currently working as MDWs, 15 were former MDWs, 17 in HK and Singapore had cut short their contracts (abuse, pay, homesickness, illness), 5 first-time prospective migrants, 12 who were between contracts 71% of study population was aged 26-45, 46% married and 38% never married, 64% had high school educa…	NR	CR	N
The 'other' looks back: racial distancing and racial alignment in migrant domestic workers' stereotypes about white and Chinese employers	Paul, Anju Mary	Anju Mary Paul, anju.paul@yale-nus.edu.sg	2011	Ethnic and Racial Studies	HK, SG	Observational	Cross-sectional - qualitative	Qualitative	Convenience; Snowball	Convenience sampling in public spaces and thorugh NGOs, snowball sampling through itnerviewees	2-3 months (2008 summer)	Interview	Interviews	No	NA	95 MDWs	34 MDWs (sub-sampling of stereotyping participants)	34 stereotyping participants (either stereotyped local Chinese or foreign white employers): all from the Philippines, 70% aged 26-45, all female, 41% married, 41% never married; 91% had high school education or above	NR	IR	N
Unequal networks: comparing the pre-migration overseas networks of Indonesian and Filipino migrant domestic workers	Paul, Anju Mary	Anju Mary Paul, anju.paul@yale-nus.edu.sg	2019	Global Networks	HK, SG	Observational	Cross-sectional - survey	Quantitative	Convenience	Convenience sampling in public spaces and at NGO centers	NR (2014-15)	Survey	Surveys administered in-person by trained research team available in English, Tagalog, Bahasa Indonesia, and Burmese; demographic questions, migration history and future migration plans, pre-migration overseas network (overseas contacts prior to first migration from home country, size of overseas network, presence of white-collar contacts in overseas networks, number of countries across which ove…	No	NA	1266 MDWs	1180 MDWs	431 Indonesian and 749 Filipino MDWs; left home country after 1990 Overall: FMDWs were on avearge older, had spent more years in formal education, were more likely to be married, more likely to have had at least one child, and been employed in home country compared to IMDWs in sample 6.8% of Filipinos vs 28% of Indonesians first left homeland before age 21; 45.7% of FMDWs vs 40% of IMDWs married …	NR	CR	N
Alienation and labor export in the context of globalization: Filipino migrant domestic workers in Taiwan and Hong Kong	Lindio-McGovern, Ligaya	NR	2004	Critical Asian Studies	HK, TW	Observational	Longitudinal - ethnography	Qualitative	NR	NR	NR	Ethnographic fieldwork	Ethnography, participant observations, in-depth interviews	No	NA	NR	NR	NR	NR	CR, SD	N
The Politics of Bondage in the Recruitment, Training and Placement of Indonesian Migrant Domestic Workers	Killias, Olivia	Olivia Killias, olivia.killias@uzh.ch	2009	Sociologus	ID, MY	Observational	Longitudinal - ethnography	Qualitative	NR	NR	NR	Ethnographic fieldwork	Multi-sited ethnographic fieldwork	No	NA	NR	NR	NR	NR	MI, PG	N
Strategies of Resistance among Filipina and Indonesian Domestic Workers in Singapore	Ueno, Kayoko	NR	2009	Asia and Pacific Migration Journal	ID, SG	Observational	Longitudinal - qualitative data collection over 7 years	Qualitative	Convenience; Snowball	Convenience sampling through existing networks and NGOs, and snowball sampling	3 months (between 2002-09)	Interview; Observation	Participant observation of interactions bt MDWs and employers in multiple households; inpdepth interviews with additional employers and MDWs	No	NA	65 (45 MDWs, 20 employers)	65 (45 MDWs, 20 employers)	45 MDWs: 16 from Philippines, 29 from Indonesia; ages ranged from 18-48; large variation in length of employment (few months to 18 years); most of the Filipinas were high school graduates, most of the Indonesians graduated from junior high school; most were single; 10 were former MDWs who had worked in Singapore and now returned to Cilacap, Indonesia 20 employers: all married, ages ranged 31-55; …	NR	IR, LW	N
Indonesian Domestic Workers and the (un)Making of Transnational Livelihoods and Provisional Futures	Yeoh, Brenda SA; Platt, Maria; Khoo, Choon Yen; Baey, Grace	Brenda SA Yeoh, geoysa@nus.edu.sg	2014	Social and Cultural Geography	ID, SG	Observational	Cross-sectional	Mixed - Quantitative and Qualitative	Stratified; Snowball	Stratified (across variables like contract term in Singapore, having day off, martial status, number of dependents) and snowball sampling	NR	Survey; Interview	Questionnaire survey (n = 201) and in-depth interviews (n = 38)	No	NA	NR (>200)	NR (>200)	All female MDWs who migrated from Java, Indonesia; aged 18+; worked in Singapore at least 12 months	NR	IR, LW	N
Wage differentials between local and foreign workers in Macao: Discrimination?	Chan, Chi Shing; Kwan, Fung; Lei, Ka Chon	Chi Shing Chan, hkcschan@yahoo.com	2022	Journal of Asian Economics	MAC	Observational	Cross-sectional - secondary data analysis	Quantitative		NR	NR		Quantitative analysis of secondary financial data	No	NA	NR	NR	NR	NR	PG	N
Health Literacy among Filipino Domestic Workers in Macao	Cheong, Pak-Leng; Wang, Hui; Cheong, Wan; Lam, Mei Ieng	Pak-Leng Cheong, joecheong@kwnc.edu.mo	2021	Healthcare	MAC	Observational	Cross-sectional - survey	Quantitative		NR	NR	Survey	Questionnaire for health literacy - the short-form Health Literacy Instrument (HLS-SF12)	No	NA	436 MDWs	379 MDWs	97.1% female, average age 43.7; average number of years working in Macao 6.1; average number of working hours per week 68.6; average monthly salary MOP4357.0	NR	HA, KB	N
The network structure of posttraumatic stress disorder among Filipina migrant domestic workers: comorbidity with depression	Garabiles, Melissa R; Lao, Chao K; Wang, Siyuan; Hall, Brian J	Brian J Hall, brianhall@um.edu.mo	2020	European Journal of Psychotraumatology	MAC	Observational	Cross-sectional - survey	Quantitative	RDS	Respondent-driven sampling	NR	Survey	Life Events Checklist for DSM-5 (LEC-5) assessing potentially traumatic events; PTSD Checklist for DSM-5 (PCL-5) rating PTSD symptoms of most traumatic event from LEC-5; Filiipino version of Patient Health Questionnaire-9 (PHQ-9)	No	NA	1375 MDWs	1258 MDWs		MH	NR	N
Exploring comorbidity between anxiety and depression among migrant Filipino domestic workers: A network approach	Garabiles, Melissa R; Lao, Chao Kei; Xiong, Yingxin; Hall, Brian J	Brian J Hall, brianhall@um.edu.mo	2019	Journal of Affective Disorders	MAC	Observational	Cross-sectional - survey	Quantitative	RDS	Respondent-driven sampling	10 months, Nov 2016-Aug 2017	Survey	Patient health questionnaire-9 (PHQ-9) measuring freq of symptoms fo depression as define din DSM-5 over past 2 weeks (official Filipino version from Pfizer, validated in previous studies); Generalised anxiety disorder-7 (GAD-7) (Filipino version by Pfizer, validated in previous studies)	No	NA	1375 MDWs	355 MDWs who met criteria for anxiety and depression	Age 18-64 (mean 40.5), 42.7 married and median 2 children, median income per month MOP 3600 (US$445), worked as MDW for average 8 years, in Macau working for mean 5 years, met criteria for depression and anxiety based on PHQ-9 scores of 6+ and GAD-7 scores of 7+	MH	NR	N
Exploring resilience processes of Filipino migrant domestic workers: A multisystemic approach	Garabiles, Melissa R; Mayawati, Elisabeth H; Hall, Brian J	brianhall@nyu.edu	2022	Journal of Community Psychology	MAC	Observational	Cross-sectional - qualitative	Qualitative	Purposive; snowball	Purposive and snowball sampling - approached either face-to-face or through tet messsaging	NR	FGD; Key-informant Interview	Focus groups and key informant interviews; GDFs and KII conducted in Filipino, FGD with NGO workers conducted in English, interview with Macao Chinese NGO worker in Cantonese; asked about challenges experienced by MDWs, how they know if MDWs are/aren’t doing well; ways that MDWs rely on each other, people MDWs rely on, health and relationship challenges of MDWs	No	NA	34 participants: 27 MDWs and 7 key informants	34 participants: 27 MDWs and 7 key informants	27 Filipino MDWs: 43.19 years old average, 20/27 stay-out arrangment, 15 married, 7 separated; average 2.6 children; worked in Macao as MDWs for average 5.16 years // 7 key informants: 6 Filipinos, 1 Macao Chinese; 4 male, 3 female; 2 Philippine gov officials, 3 priests, 2 NGO workers; average 43.43 years old, worked with Filipino MDWs in Macao for average 2.79 years	NR	CR, IR, LW	N
Towards a model of resilience for transnational families of Filipina domestic workers	Garabiles, Melissa R; Ofreneo, Mira Alexis P; Hall, Brian J	brianhall@nyu.edu	2017	PLoS ONE	MAC	Observational	Cross-sectional - qualitative	Qualitative	Purposive; snowball	Purposive and snowball sampling - key informants from NGOs and churches, obtain nominations for resilient transnational families	NR	FGD; Interview	Focus group discussions and interviews conducted in Filipino and English; preliminary data collection phase of 4 FGDs to obtain definitions of resilience and nominations of resilient transnational families; main data collection phaseof 22 interviews and 5 FGDs to gather data about family resilience processes from nominated families (also collected data from individuals of non-resilient families f…	No	NA	33 participants	33	Filipino transnational families, domestic workers, key informants // preliminary data collection phase: 17 participants, 13 MDWs and 4 Filipino key informants who had been providing services to FMDWs in Macao on daily basis for average 3.25 years // main data collection phase: 5 resilient families and members of 5 non-resilient families	NR	IR	N
Investigating the Physical and Mental Health Nexus: a Network Analysis of Depression, Cardiometabolic Health, Bone Mass, and Perceived Health Status Among Filipino Domestic Workers	Garabiles, Melissa R; Shen, Zhuo Zhuo; Yang, Lawrence; Chu, Qian; Hannam, Kevin; Hall, Brian J	brianhall@nyu.edu	2022	International Journal of Behavioral Medicine	MAC	Observational	Cross-sectional - survey	Quantitative	RDS	Respondent-driven sampling	NR	Survey	Self-report survey: depression measured using Filipino version of Patient Health Questionnaire-9 (PHQ-9), perceived health status measured using General Health measure, BMI, waist-hip ratio, none mass using TAN-ITA scale, heart rate, blood pressure	No	NA	1375 MDWs	510 MDWs who met cutoff for depression score	Sub-sample of 510 FMDWs: mean age 40.17; 41% married, 78% had children, average 2 children; 99% had at least hight school diploma, 18% had bachelor's degrees, 18% had college units, 16% two-year degrees, 11% had vocational/technical diploma, and 35% finished high school; average working in Macao for 5.4 years, earning average MOP 3572/month or US$447	All	NR	N
Work life, relationship, and policy determinants of health and well-being among Filipino domestic workers in China: a qualitative study	Hall, Brian J; Garabiles, Melissa R; Latkin, Carl A	brianhall@nyu.edu	2019	BMC Public Health	MAC	Observational	Cross-sectional - qualitative	Qualitative	Convenience; Snowball	Convenience sampling and snowball sampling - identified through social networks and existing relationships with community and orgs	4 months, May-Aug 2015	FGD; Key-informant Interview	Focus group discussions and key informant interviews	No	NA	22 MDWs and 7 key informants	22 MDWs and 7 key informants	22 FMDWs: mean age 42.9, 12/22 married, 7/22 separated, 20/22 were mothers with average 2.5 children, average working in Macao 4.41 years, 10 had only worked as OFW in Macao, 14/22 had worked in at least another country (mainly HK and Taiwan), 17/22 stay-out and 5/22 stay-in // 7 key informants: 6 Filipino, 1 local macao Chinese; 4 female and 3 male; 3 members of Catholic Church, 2 members of Phi…	All	CR, HA, KB, LW, MI, PG	N
Fast food restaurant density and weight status: A spatial analysis among Filipina migrant workers in macao (SAR), People's Republic of China	Hall, Brian J; Huang, Lei; Yi, Grace; Latkin, Carl	brianhall@nyu.edu	2021	Social Science & Medicine	MAC	Observational	Cross-sectional - spatial analysis	Quantitative	RDS	Respondent-driven sampling	9 months, Nov 2016-Aug 2017	Survey	Structured self-report survey on demographic characteristics, residential mailing address, physical health conditions, health related behaviors; physical health assessment administered by trained staff at study site, measuring height, weight, body fat percentage	No	NA	1388 MDWs	1388 MDWs	Age range 18-67 (median 41), 44.45% married, 78.03% at least one child, 36.31% had high school diploma, half had been working as MDW in Macao for >39 months, median working hours 68h/week, median income 3700MOP (US$458) per month, 52.52% reported current debt, 21.3% had food allowance from employer	PH	PG	N
The effect of discrimination on depression and anxiety symptoms and the buffering role of social capital among female domestic workers in Macao, China	Hall, Brian J; Pangan, Cheila Alexis C; Chan, Edward WW; Huang, Rebecca L	brianhall@nyu.edu	2019	Psychiatry Research	MAC	Observational	Cross-sectional - survey	Quantitative	Convenience; Snowball	Convenience and snowball sampling	8 months, Mar-Oct 2016	Survey	Self-report survey on common mental disorders symptoms (Patient Health Questionnaire-9 and Generalized Anxiety Disorder-7) and perceived discrimination (everyday discrimination scale and adapted social capital assessment tools)	No	NA	131 MDWs	131 MDWs	Mean age 39.7, 35.1% married and 29.8% single; 58% attended some college or graduated from college, median working years in Macao 4 years; self-reported Cantonese language level - 65.7% reported level of understanding Cantonese at 2 or below	MH	CR, SD	N
Correlates of expected eMental Health intervention uptake among Filipino domestic workers in China	Hall, Brian J; Shi, Wei; Garabiles, Melissa R; Chan, Edward WW	brianhall@nyu.edu	2018	Global Mental Health	MAC	Observational	Cross-sectional	Quantitative	RDS	Respondent-driven sampling at community field site	10 months, Nov 2016-Aug 2017	Survey	Questionnaires administered in person; intention to use eMental Health itnervention, participant characteristics, working environment, living environment, service utilization, tech use and accessibility (cognitive interviews conducted prior to assess understandability and appropriateness of qs)	No	NA	1370 MDWs	1365 MDWs	Mean age 41.4, 78.1% had children, 35.9% had college degree, 44.5% married, 45.9% had only worked in Macao as MDW; meidan income 3700 MOP ($US$460), median time working as OFW 6 years, median time working as MDW in Macao 3 years; median work time 68h/week, 4 days off per month; median Cantonese speaking and comprehension 1/10; 49.5% stay in	NR	HA	N
Barriers and Facilitators of Rapid HIV and Syphilis Testing Uptake Among Filipino Transnational Migrants in China	Hall, Brian J; Yang, Xinyu; Huang, Lei; Yi, Grace; Chan, Edward WW; Tucker, Joseph D; Latkin, Carl A	brianhall@nyu.edu	2020	AIDS and Behavior	MAC	Observational	Cross-sectional - parallel convergent mixed-methods	Mixed - Quantitative and Qualitative	RDS	Respondent-driven sampling	11 months, Nov 2016-Aug 2017	Survey	HIV/Syphilis testing uptake; questionnaires translated into Filipino measuring correlates of testing uptake; brief questions about reasons for testing refusal for those who refused the test	No	NA	1363 MDWs	1363 MDWs	Filipino MDWs working in Macao, aged 18-67 (median 41), 36% had at least high school education, almost 50% lived with employers, 44.3% married and 78% at least one child, median salary 37000MOP (US$458) per month, median number of countries worked in was 2, median length of time working abroad as OFW was 39 months	PH	LW	N
Evaluating the Implementation of a Mental Health App for Overseas Filipino Workers in Macao China: A Mixed-Methods Study of Stakeholders' Perspectives	Liem, Andrian; Pakingan, Karmia A; Garabiles, Melissa R; Sit, Hao Fong; Burchert, Sebastian; Lam, Agnes IF; Hall, Brian J	bjh9622@nyu.edu	2022	Frontiers in Psychiatry	MAC	Observational	Cross-sectional - mixed-methods convergent	Mixed - Quantitative and Qualitative	Convenience; Purposive	Purposive sampling for NGO partner members and Filipino team members; convenience sampling for OFW participants	5 months, Oct 2020 - Feb 2021	Survey	Online survey adapted from previous studies evaluating health programs promotion/implementation; organizational climate scale, awareness and concern scale, perceived advantage scale, perceived complexity scale, level of success scale In-depth interviews with a pilot-tested interview guide with 3 participants; referral channel and thoughts about the program, period of use, lessons learnt, facilita…	No	NA	247 (29 members of local NGO partner, 206 OFW participants eligible for participation)	37 (12 Filipino team members and local NGO staff; 24 OFWs)	8 Filipino team members (2 clinical psychologists, 2 Master of Psychology students, 4 Bachelor of Psychology students); 4 Macao team members (3 social workers and 1 logistical staff) 25 OFW participants (20 female, 19 domestic workers, average age 39 years, average length of time working as OFWs 59 months, average working hours 66h/week, average monthly salary MOP 4664, or USD$580)	NR	NR	Y
Evidence of the paradoxical effect of social network support: A study among Filipino domestic workers in China	Mendoza, Norman B; Mordeno, Imelu G; Latkin, Carl A; Hall, Brian J	bjh9622@nyu.edu	2017	Psychiatry Research	MAC	Observational	Cross-sectional	Quantitative - survey	Snowball	Snowball sampling	5 months, May-Sept 2013	Survey	Questionnaire in Filipino: Patient Health Questionnaire (PHQ-9P) to measure depression symptoms in past 2 weeks; GAD-7 to measure anxierty; PHQ-15 Somatization Scale to measure somatic symptom sovertiy and presence of somatization/somatoform disorders; PTSD Checlist; Post-Migration Living Difficulties Scale (added additional stress items and omitted some existing items after conducting 6 formativ…	No	NA	300 MDWs	261 MDWs (completed and returned questionnaire)	37.55% between ages 35-44; almost 2/3 graduated from high school; 50.19% married or partnered; nearly 40% earned monthly salaries equivalent to 375-500 USD	NR	CR	N
Cultural politics of emotions in households: migrant domestic workers in Macau	Shi, Wei	Wei Shi, weishi@umac.mo	2017	Inter-Asia Cultural Studies	MAC	Observational	Cross-sectional - qualitative	Qualitative	NR	NR	2 years, 2012-14	Interview	In-depth interviews with MDWs and employers	No	NA	NR	NR	NR	NR	IR, LW	N
Undocumented Indonesian Workers in Macau	Sim, Amy; Wee, Vivienne	NR	2009	Critical Asian Studies	MAC	Observational	Cross-sectional - qualitative	Qualitative	NR	NR	8 months, Aug 2006 to Mar 2007	Interview	Semi-structured in-depth interviews	No	NA	66 MDWs	66 MDWs	All undocumented female Indonesian migrant workers; 65/66 had previously been located in HK, after entering Macau illegally; average length of stay in Macau at time of data collection was 10.6 months	NR	MI, PG	N
Narrative identities of overseas Filipino domestic worker community in Macao (SAR) China	Vargas, Marenel C; Garabiles, Melissa R; Hall, Brian J	brianhall@nyu.edu	2020	Journal of Community Psychology	MAC	Observational	Cross-sectional	Qualitative	Purposive; snowball	Purposive and snowball sampling	NR	FGD; Interview	Focus group discussions with key informants providing services to Filipino migrnats and with MDWs and their families; semi-structured interviews with FMDWs, their husbands, and children	No	NA	27 MDWs	27 MDWs	All Filipino MDWs working I Macau; mean age 43.2; worked in Macau for mean 5.2 years; majority (20/27) were stay-out MDWs; 15 married; nearly all (25/27) had children and average number of children was 2.6	NR	IR	N
A network analysis investigation of the comorbidity between sleep dysfunction and PTSD symptomatology among Filipino domestic workers in Macao (SAR) China	Wang, Siyuan; Sit, Hao Fong; Garabiles, Melissa R; Blum, Daniel; Hannam, Kevin; Armour, Chérie; Hall, Brian J	brianhall@nyu.edu	2021	Journal of Psychiatric Research	MAC	Observational	Cross-sectional	Qualitative	RDS	Respondent-driven sampling	9 months, Nov 2016-Aug 2017	Survey	Survey measuring exposure to traumatic events (Life Event Checklist for DSM-5); PTSD symptoms (Posttraumatic Stress Disorder Checklist for DSM-5); sleep quality during past month (Pittsburgh Sleep Quality Index)	No	NA	1375 MDWs	1241 MDWs	All Filipino MDWs working in Macau; reported an index trauma	MH	NR	N
Spatial and sociodemographic correlates of gambling participation and disorder among female Filipino migrant workers in Macao, People's Republic of China	Yi, Grace; Lam, Agnes, IF; Latkin, Carl; Hall, Brian J	brianhall@nyu.edu	2019	Addictive Behaviors	MAC	Observational	Cross-sectional	Quantitative	RDS	Respondent-driven sampling	9 months, Nov 2016-Aug 2017	Survey	Survey measuring sociodemographics, psychoscoial measures of perceived social support, symptoms of depression and anxiety, generalized anxiety disorder (cognitive interviewing to check translations and ensure questions were understandable)	No	NA	1363 MDWs	1022 MDWs	NR	NR	KB	N
The influence of housing on sexual and reproductive health status and service utilization among Filipina migrant domestic workers in Macao (SAR), China: A population survey	Yi, Grace; Liu, Li; Manio, Michael; Latkin, Carl; Hall, Brian J	brianhall@nyu.edu	2020	Journal of Migration and Health	MAC	Observational	Cross-sectional	Quantitative	RDS	Respondent-driven sampling	10 months, Nov 2016-Aug 2017	Survey	Survey measuring sexual and reproductive health variables, sociodemographic characteristics, service utilization, financial and employment context variables, mental health variables	No	NA	1368 MDWs	1186 MDWs	65.7% were aged 35-55; 61.9% reported education of high school or vocational school; 56% married or cohabitating; 83.2% had at least 1 child, and 34.5% having 3+ children; majority had worked as an OFW for 1-10 years; 49% stay-in and 51% stay-out workers	MH	KB	N
Geographies of Transnational Domesticity: Migration Risks, Intersectional Disadvantage, and Mitigation Strategies by Foreign Domestic Workers from Myanmar	Ho, Elaine Lynn-Ee; Ting, Wen-Ching	NR	2022	The Professional Geographer	MM, SG	Observational	Cross-sectional - qualitative	Qualitative	Purposive; snowball	Purposive and snowball sampling from previous studies	2018-19	Interview; Key-informant interview	Interviews conducted in English or with pidgin English	No	NA	49 (14 Myanmarese MDWs in Singapore, 14 returnee MDWs, 7 licensed agents and trainers in Singapore, 14 licensed agents, trainers, NGO workers and informal brokers in Myanmar)	49 (14 Myanmarese MDWs in Singapore, 14 returnee MDWs, 7 licensed agents and trainers in Singapore, 14 licensed agents, trainers, NGO workers and informal brokers in Myanmar)	Fieldwork in Yangon because Myanmarese female migrants in Singapore are mainly from Yangon region (also main hub where prospective MDWs meet brokers, receive training, and are deployed abroad)	NR	LW, MI, PG	N
Care circulations between Singapore and Myanmar: balancing eldercare work abroad with care for ageing parents back home	Ting, Wen-Ching; Ho, Elaine Lynn-Ee	Wen-Ching Ting, w.ting@mail.cjcu.edu.tw	2022	Journal of Ethnic and Migration Studies	MM, SG	Observational	Cross-sectional - qualitative	Qualitative	Convenience	Convenience sampling through religious groups and NGOs	NR (4 rounds of data collection bt 2018-19)	Ethnographic fieldwork	In-depth interviews conducted in English, Burmese, Kayah, Kachin and Mandarin, ethnographic observations	No	NA	38 (28 MDWs, 10 ageing parents)	38 (28 MDWs, 10 ageing parents)	28 current (n = 14) and former MDWs (n = 14) and 7 ageing parents in Myanmar; 7 care dyads (domestic worker and parent/s);	NR	LW, PG	N
Labour migration in ASEAN: Indonesian migrant workers in Johor Bahru, MY	Arisman, Arisman; Jaya, Ratnawati Kusuma	Arisman Arisman, arisuin@gmail.com	2020	Asian Education and Development Studies	MY	Observational	Cross-sectional mixed-methods - questionnaires and in-depth interviews	Mixed - Quantitative and Qualitative	Convenience; Purposive	Convenience sampling and purposive sampling (interviewing 10 stakeholders in sending states)	Survey data collection in 2017	Survey; Interview	Questionnaires to migrant workers in receiving states; in-depth interviews with 10 stakeholders in sending countries	No	NA	NR	NR	NR	NR	IR, LW, PG	N
Productive and deferential bodies: the experiences of Indonesian domestic workers in MY	Hierofani, Patricia Yocie	Patricia Yocie Hierofani, patricia-yocie.hierofani@kultgeog.uu.se	2021	Gender, Place & Culture	MY	Observational	Cross-sectional - qualitative	Qualitative	Purposive	Purposive sampling	3 months in 2013-15		NR	No	NA	16 MDWs, 2 employers, 2 representatives of an employment agency, 1 rep of an employers' association, 6 Malaysian civil society activists, 3 academics	16 MDWs, 2 employers, 2 representatives of an employment agency, 1 rep of an employers' association, 6 Malaysian civil society activists, 3 academics	16 MDWs; mostly 30-40 years old, typically married with a few young children at time of migration, most migrated to Malaysia at the end of 1990s or beginning 2000s when economic crisis hit Indonesia, 3 came through sponsors and became undocumented	NR	LW, MI, PG	N
Migrant Women's Access to Sexual and Reproductive Health Services in MY: A Qualitative Study	Loganathan, Tharani; Chan, Zhie X; de Smalen, Allard W; Pocock, Nicola S	Tharani Loganathan, drtharani@ummc.edu.my	2020	International Journal of Environmental Research and Public Health	MY	Observational	Cross-sectional - qualitative	Qualitative	Convenience; Purposive	Purposive convenience sampling through previous migrant health stakeholder workshop in Kuala Lumpur and directly contacted healthcare practitioners at private clinics and public hospitals	1 year, July 2018-19	Interview	37 in-depth semi-structured interviews conducted with 44 stakeholders - most one-on-one but some in small groups of 2-3, conducted in either English or Bahasa Malaysia	No	NA	44 stakeholders	44 stakeholders	44 stakeholders: 13 medical doctors, 10 representing civil society orgs, 5 industry, 4 migrant workers, 4 international organizations, 3 trade unions, 3 academia, 2 other policy stakeholders	NR	HA, KB, PG	N
Healthcare financing and social protection policies for migrant workers in MY	Loganathan, Tharani; Chan, Zhie X; Pocock, Nicola S	Tharani Loganathan, drtharani@ummc.edu.my	2020	PLoS ONE	MY	Observational	Cross-sectional - qualitative	Qualitative	Convenience; Purposive	Purposive convenience sampling through previous migrant health stakeholder workshop in Kuala Lumpur and directly contacted healthcare practitioners at private clinics and public hospitals	2 year, July 2018-19	Interview	38 in-depth semi-structured interviews conducted with 44 stakeholders - most one-on-one but some in small groups of 2-3, conducted in either English or Bahasa Malaysia	No	NA	44 stakeholders	44 stakeholders	45 stakeholders: 13 medical doctors, 10 representing civil society orgs, 5 industry, 4 migrant workers, 4 international organizations, 3 trade unions, 3 academia, 2 other policy stakeholders	NR	PG	N
Breaking down the barriers: Understanding migrant workers' access to healthcare in MY	Loganathan, Tharani; Rui, Deng; Chan, Zhie X; Pocock, Nicola S	Tharani Loganathan, drtharani@ummc.edu.my	2019	PLoS ONE	MY	Observational	Cross-sectional - qualitative	Qualitative	Convenience; Purposive	Purposive convenience sampling through previous migrant health stakeholder workshop in Kuala Lumpur and directly contacted healthcare practitioners at private clinics and public hospitals	3 months, July-Sept 2018	Interview	In-depth semi-structured interviews (17 conducted one-on-one, 1 conducted in a pair) conducted in English or Bahasa Malaysia	No	NA	18 stakeholders	18 stakeholders	12 Malaysians (3 civil society organisations, 3 international organisations, 2 trade unions, 4 medical doctors, 2 from academia) , 6 non-Malaysians (4 migrant workers, 3 of which were also members of civil society orgs or trade unions)	NR	LW, PG	N
Globalization and the health and well-being of migrant domestic workers in Malaysia	Spitzer, Denise L; Thambiah, Shanthi; Wong, Yut Lin; Kaundan, Manimaran Krishnan	Denise L. Spitzer, spitzer@ualberta.ca	2023	Globalization and Health	MY	Observational	Cross-sectional	Qualitative	Snowball	Facilitated by NGOs, foreign government representatives and the personal networks of research assistants (primarily students at the University of Malaysia)	2 years, 2008-2010	Documentary analysis; interview	Analysis of government documents and websites to understand political and social context; interviews with Indonesian and Filipino MDWs and representatives from civil society organisations, government and private sector	No	NA	54 MDWs, 12 representatives from public and private sectors	54 MDWs, 12 representatives from public and private sectors	30 Indonesian MDWs and 24 Filipino MDWs: 2/3 had children; 33% of IMDWs and 18.5% FMDWs married; 8/54 worked in other countries before moving to Malaysia; nearly 30% worked in Malaysia for over 10 years Key informants: 5 representatives from civil society organisations, 3 from government and 4 from private sector involved in MDW labour importation and health screening	All	CR, HA, IR, LW	N
COVID-19 and Decent Work: Online Media Coverage on Indonesian Female Migrant Domestic Workers in MY and Taiwan	Anam, Muhammad Zahrul; Pribadi, Ulung; Warsito, Tulus; Sugito; Al-Fadhat, Faris	Muhammad Zahrul Anam, zahrul@umy.ac.id	2021	Sociologia Y Tecnociencia	MY, TW	Observational	Cross-sectional online media analysis	Qualitative	Convenience	Convenience sampling - recruitment and observation of MDWs in public spaces where MDWs tend to frequent and gather (MDW center, parks, etc.)	NR		Exploratory qualitative analysis of 26 selected online media sources	No	NA	NR	NR	Indonesian MDWs in Malaysia and Taiwan	NR	HA, LW, PG	N
Fleeting joy, divergent expectations, and reconfigured intimacies: The visits home of Filipino migrant care workers in Singapore	Amrith, Megha	Megha Amrith, emith@mmg.mpg.de	2022	Global Networks	SG	Observational	Longitudinal - ethnography	Qualitative	Convenience	Convenience sampling - recruitment and observation of MDWs in public spaces where MDWs tend to frequent and gather (MDW center, parks, etc.)	8 years' field work total: 2008-12, 2018-22	Ethnographic fieldwork	Long-term ethnography, observations, and in-depth interviews	No	NA	NR	NR	Filipino care workers (primarily domestic workers) in Singapore	MH	LW	N
The Temporal Borders of Transnational Belonging: Aging Migrant Domestic Workers in Singapore	Amrith, Megha	Megha Amrith, emith@mmg.mpg.de	2022	American Behavioral Scientist	SG	Observational	Longitudinal - ethnography	Qualitative	Convenience	Convenience sampling - recruitment and observation of MDWs in public spaces where MDWs tend to frequent and gather (MDW center, parks, etc.)	4 years, 2018-22	Ethnographic fieldwork	Long-term ethnography, observations, and in-depth interviews	No	NA	NR	NR	MDWs in Singapore primarily from the Philippines, with some from Indonesia, India, and Sri Lanka (ages 48-68, working as MDW in Singapore for 18-35 years); policy officers, co-operative and NGO representatives	NR	LW, PG	N
Ageing bodies, precarious futures: the (im)mobilities of 'temporary' migrant domestic workers over time	Amrith, Megha	Megha Amrith, emith@mmg.mpg.de; Cati Coe, ccoe@camden.rutgers.edu	2021	Mobilities	SG	Observational	Longitudinal - ethnography	Qualitative	Convenience	Convenience sampling - recruitment and observation of MDWs in public spaces where MDWs tend to frequent and gather (MDW center, parks, etc.)	4 years, 2018-22	Ethnographic fieldwork	Long-term ethnography, observations, and in-depth interviews	No	NA	NR	NR	MDWs in Singapore primarily from the Philippines, with some from Indonesia, India and Sri Lanka	All	IR, LW	N
Disposable kin: Shifting registers of belonging in global care economies	Amrith, Megha; Coe, Cati	Megha Amrith, emith@mmg.mpg.de	2021	American Anthropologist	SG	Observational	Longitudinal - ethnography	Qualitative	Convenience	Convenience sampling - recruitment and observation of MDWs in public spaces where MDWs tend to frequent and gather (MDW center, parks, etc.)	4 years, 2017-2021	Ethnographic fieldwork	Long-term ethnography, observations, and in-depth interviews	No	NA	NR	NR	MDWs in Singapore primarily from India, Sri Lanka, Philippines, and Indonesia who have been working abroad long-term (around 20-30 years)	All	HA, KB, LW, PG	N
Pilot cross-sectional study of foreign domestic workers supporting the healthcare needs of older persons in the community	Ang, Kim Wai; Koh, Yi Ling Eileen; Wang, Xue Fei; Yusoff, Azizah Mohd; Tan, Ai Meng; Poh, Xin Yi Cindy; Zhang, Ning; Tan, Ngiap Chuan	Kim Wai Ang, ang.kim.wai@singhealth.com.sg	2022	BMJ Open	SG	Observational	Cross-sectional descriptive, mixed-methods	Quantitative	Convenience	Convenience sampling - recruitment at SingHealth Polyclinics - 8 public primary care clinics located in mature housing estates with high proportions of elderly residents	NR	Survey	Questionnaire: demographic characteristics of MDWs and care recipients, MDW knowledge and confidence level on caregiving tasks (scale of 12 T/F questions about knowledge of managing diet, exercise, meds, and clinical monitoring); GAD-7 scale to screen for generalised anxiety disorder	No	NA	104 MDWs	100 MDWs	MDWs between 23-55 years old (mean = 33.0 years); 60% from Indonesia, 23$ Philippines, 14% Myanmar, 1% each from Cambodia, India, and Malaysia; worked in Singapore as MDW for mean 5.8 years; 55% had previous experience caring for older persons; 60%. looked. after care recipients for 1-2 years and main language of communication with care-recipients was English; able to speak and understand basic E…	MH	NR	N
Stress, health and quality of life of female migrant domestic workers in Singapore: a cross-sectional study	Anjara, SG; Nellums LB; Bonetto C; Van Bortel, T	L. B. Nellums, l.nellums@imperial.as.uk	2017	BMC Women's Health	SG	Observational	Cross-sectional - survey	Quantitative	Convenience	Convenience sampling - organizing meetings in public places of gathering with organizations Indonesian Family Network (IFN) and Filipino Family Network (FFN)	NR	Survey	Survey of health and quality of life (WHOQoL-Bréf), social connectedness (Friendship Scale), preferred and experienced working management style (Theory X and Theory Y Questionnaire)	No	NA	220 MDWs	182 MDWs	MDWs in Singapore aged 18+ (mean = 35.1) who had access to days off (English proficiency and minmum of 8 years of formal education are required for Work Permit in Singapore); 57.1% from Philippines, 37.4% from Indonesia; 39% had tertiary education diploma; 43.6% single, 41.4% married; 64.3% Catholics and other Christians, 30.8% Muslims; work expereince ranged from 1 - 396 months (mean 89.9); 52.7…	All	CR, LW	N
Shelters and clinics: sites where care and violence are mutually constitutive for migrant workers in Singapore	Antona, Laura	Laura Antona, laura.antona@ouce.ox.ac.uk	2022	Social and Cultural Geography	SG	Observational	Longitudinal - ethnography	Qualitative	Convenience	Convenience sampling - MDWs in HOME's shelter	NR	Ethnographic fieldwork	Ethnography, observations, interviews	No	NA	45 MDWs, 8 staff/volunteers at HOME's shelter, some employers, activists and employment agents	46 MDWs, 8 staff/volunteers at HOME's shelter, som eemployers, activists and employment agents	29 of the 45 interviewed MDWs were HOME shelter residents (some only stayed for few days, some stayed up to a few years)	All	HA, LW, PG	N
The right to the city: outdoor informal sport and urban belonging in multicultural spaces	Aquino, Kristine; Wise, Amanda; Velayutham, Selvaraj; Parry, Keith D; Neal, Sarah	Kristine Aquino, kirstine.aquino@uts.edu.au	2020	Annals of Leisure Research	SG	Observational	Cross-sectional qualitative - multiple methods	Qualitative	Purposive	Purposive sampling - observing and interviewing participants at inofrmal sporting spaces	NR	Interview; Observation; FGD	Participant observation, in-depth interviews, formal group interviews	No	NA	NR	NR	A group of MDWs from the Philiippines and Indonesia who play social volleyball in Kallang, Singapore	NR	SD	N
Mothering from a Distance: The Lived Experiences of Filipina Transnational Mothers in Singapore	Ballaret, Jeffrey R; Lanada, Jonel P	Jeffrey R. Ballaret, jeffrey.rosales.ballaret@gmail.com	2021	The Family Journal: Counseling and Therapy for Couples and Families	SG	Observational	Cross-sectional qualitative - phenomenology	Qualitative	Purposive	Purposive sampling	NR	Interview; FGD; Personal journalling	Individual interviews, focus group discussions, personal journalling	No	NA	5 MDWs	5 MDWs	5 MDW participants aged 26-52 years old; average income of 15,000-27,000 pesos; 4 are married and 1 is a single parent separated from children for 4-5 years; all have left-behind children (range 1-6 children)	MH	CR	N
Financial education for female foreign domestic workers in Singapore	Barua, Rashmi; Shastry, Gauri Kartini; Yang, Dean	GK Shastry, ghastry@wellesley.edu; D Yang, deanyang@umich.edu	2020	Economics of Education Review	SG	Interventional	RCT	Mixed - quantitative and Qualitative	Convenience	Convenience sampling - recruitment of MDWs in public spaces on Sunday; recruitment of MDWs attending computer or cooking classes in two different locations	1 year, 2010-11	Survey	In-person baseline survey, telephone surveys of financial info and financial literacy	Yes	60% of survey respondents invited by random to participate in pilot savings club (treatment); control group was not invited to participate	281 MDWs	243 MDWs (completed baseline survey)	Average MDW: 36 years old, 7.5 years in Singapore; mean monthly salary S$489; monthly expenses excluding remittances were 40% of average monthly salary; 50% had children, 1/3 were married; 80% reported having any savings (1/2 hold in Singapore, 1/2 hold in Philippines, 1/4 hold in both)	NR	CR	Y
Perceived stressors and coping mechanisms of female migrant domestic workers in Singapore	Bortal, Tine Van; Martin, Steven; Anjara, Sabrina; Nellums, Laura B	Laura Nellums, lnellums@sgul.ac.uk	2019	PLoS ONE	SG	Observational	Cross-sectional	Qualitative	Convenience; Snowball	Convenience and snowball sampling in public places of gathering	1 month, Apr 2012	Survey	Survey with qualitative free-text written responses on social and occupational stressors and health and quality of life, conducted in English	No	NA	220 MDWs	182 MDWs	All MDWs working in Singapore who had a Work Permit and access to weekly rest day; average age 35.1 years; mean 89.9 months of work experience; 104 from Philippines, 68 Indonesia, 9 Myanmar, 1 Sri Lanka; 117 Christian, 56 Muslim, 6 Buddhist, 1 Sikh, 2 'freethinkers' Previous country of work: home country for 29 participants (33.7%), Arabian Peninsula for 20 (23.2%), 19.8% in Hong Kong/Taiwan, 11.…	NR	IR, LW, PG	N
Distributed digital contexts and learning: personal empowerment and social transformation in marginalized populations	Chib, A; Bentley, C; Wardoyo R	Arul Chib, arulchib@ntu.edu.sg; Caitlin Bentley, caitlin.bentley@anu.edu.au	2019	Comunicar	SG	Observational	Cross-sectional - qualitative	Qualitative	Purposive	Purposive sampling - engaging students enrolled at Universitas Terbuka (Indonesian OU)	NR		Focus group discussions conducted in Bahasa Indonesian	No	NA	20 MDWs	20 MDWs	All female, Indonesian MDWs working as MDWs in Singapore, ages 24-38 years old (median 30 years); enrolled at the University Terbuka (Indonesia OU) - online assignments and activities, final exams in-person at a partner educational institution in Singapore	NR	CR	N
Migrant mothering and mobile phones: Negotiations of transnational identity	Chib, Arul; Malik, Shelly; Aricat, Rajiv George; Kadir, Siti Zubeidah	Arul Chib, arulchib@ntu.edu.sg	2014	Mobile Media & Communication	SG	Observational	Cross-sectional mixed-methods	Mixed - Quantitative and Qualitative	Convenience; Snowball	Convenience and snowball sampling - Singaporean NGOs HOME and Transient Workers Count Too, in downtown Singapore near common gathering spaces for MDWs	NR	Survey; Interview; FGD; Observation	Short paper-and-pen survey, focus group discussions, personal interviews, observations (conducted in English for Filipina respondents, Bahasa Indonsian for Indonesian respondents)	No	NA	22 MDWs	22 MDWs	All female, 11 Indonesian, 11 Filipina; all used either mobile phones or internet to communicate with family and friends; average age 36.8; educational attainment ranged from primary school to bachelor's; length of stay in Singapore ranged 2 to 13 years; average monthly salary was S$522.20; all had 1-3 children	NR	CR	N
Differential OER Impacts of Formal and Informal ICTs: Employability of Female Migrant Workers	Chib, Arul; Wardoyo, Reidinar Juliane	Arul Chib, arulchib@ntu.edu.sg	2018	The International Review of Research in Open and Distributed Learning	SG	Observational	Cross-sectional mixed-methods	Mixed - Quantitative and Qualitative	Purposive	Purposive sampling - engaging students enrolled at Open University in Singapore	NR	Survey	Survey (in English for Filipina, translated into Bahasa Indonesian for IMDWs); measuring mobile phone skills, access to OER through mobile phones, computer skills, functional literacy, employability awareness, perceived employability	No	NA	110 MDWs	100 MDWs	All female, aged 24-38 years old	NR	CR	N
International Migrant Workers' Use of Mobile Phones to Seek Social Support in Singapore	Chib, Arul; Wilkin, Holly A; Hua, Sri Ranjini Mei	Arul Chib, arulchib@ntu.edu.sg	2013	Information Technologies and International Development	SG	Observational	Cross-sectional survey	Quantitative	Convenience; snowball	Snowball sampling through non-profits such as aidha and HOME	3 months, Jan-Mar 2010	Survey	Self-administrered survey in English, but also with Filipino and Indonesian interpreters for whose who needed translation; measuring migration stress, informational support, instrumental support, and emotional support	No	NA	60 MDWs and 60 male construction workers	60 MDWs and 60 male construction workers	MDW population: all females, 90% Filiipna, 57% reported making between S$300-399 per month	NR	CR	N
Criminalisation of migration for domestic work from Myanmar to Singapore—need for a radical policy shift	Deshingkar, Priya	Priya Deshingkar, p.deshingkar@sussex.ac.uk	2021	European Journal on Criminal Policy and Research	SG	Observational	Cross-sectional - qualitative	Qualitative	Snowball	Passive snowball sampling - research was explained to potential interviewees by contacts and they were asked to indicate their interest	15 months, Nov 2017-Jan 2019	Interview	Semi-structured in-depth interviews with current and returned migrant workers working as MDWs in Singapore, conducted in Yangon; interviews with some gov officials and NGOs	No	NA	40 current and former MDWs	40 current and former MDWs		NR	MI, PG	N
Health Meanings among Foreign Domestic Workers in Singapore: A Culture-Centered Approach	Dutta MJ, Comer S, Teo D, Luk PLP, Lee M, Zapata D, Krishnaswamy A, Kaur S	NR	2018	Health Communication	SG	Observational	Cross-sectional - qualitative	Qualitative	Convenience	Convenience sampling - through HOME NGO	NR	Inter	In-depth interviews	No	NA	20 MDWs	20 MDWs	"Distressed FDWs"; worked as MDW in Singapore from 2-18 months	NR	IR, LW	N
Cervical screening in foreign domestic workers in Singapore	Eng, Julia CL; Er, Joyce BT; Wan, Carrie SY; Ismail-Pratt, Ida; Ng, Joseph SY	Julia Eng, julia.eng.cl@kkh.com.sg	2021	Annals of the Academy of Medicine of Singapore	SG	Observational	Cross-sectional - Retrospective review of medical records	Quantitative	Convenience	Convenience sampling - MDWs who attended the Helping our Helpers (HoH) cervical screening programme at the National Cancer Institute Singapore and KK Women's & Children's Hospital	11 months, Sept 2018-Aug 2019		Retrospective review of medical records of MDWs who attended the Helping our Helpers (HOH) cervical screening program	No	NA	322 MDWs registered for program	226 attended given appointments -> 221 were screened after 5 declined after pretest counselling session	Screened MDWs: ages 28-59 years, median age 41 years; 78.7% Philippines and 13.6% Indonesian	PH	NR	Y
The Workplace-Entitlements Knowledge of Filipino and Indonesian Domestic Workers in Singapore	Er, Stacey Yuen Xin; Paul, Anju Mary	Anju Mary Paul, anju.paul@yale-nus.edu.sg	2020	Journal of Immigrant & Refugee Studies	SG	Observational	Cross-sectional - survey	Quantitative	NR	NR	7 months, July 2016-Jan 2017	Survey; Key-informant interview	Original survey instrument conducted in public spaces on weekends, also translated into Bahase Indonesia and Tagalog: composite index of workplace-entitlement awareness among MDWs in Singapore, assessing knowledge of rights surrounding personal docs, regular salary payments, and weekly rest days; supporting expert interviews with local migrants rights NGOs, employment agency founders, and migrant…	No	NA	100 MDWs	98 MDWs	51 Filipino and 47 Indonesian MDWs in Singapore over age 21; mean schooling 11.25 for Filipinos, 9.62 for Indonesians; Indonesians more likely than Filipinos to have previous MDW experience in overseas country outside Singapore; majority of FMDWs worked in private housing, majority of IMDWs worked in public housing (likely reflect diffs in employer income); 51% IMDWs vs 26% FMDWs attend weekend c…	NR	KB	N
Caregiving burden in foreign domestic workers caring for frail older adults in Singapore	Ha, Ngoc Huong Lien Ha; Chong, Mei Sian; Choo, Robin Wai Munn; Tam, Wai Jia; Yap, Philip Lin Kiat	Philip Lin Kiat Yap, yap.philip.kh@ktph.com.sg	2018	International Psychogeriatrics	SG	Observational	Cross-sectional	Quantitative	Convenience	Convenience sampling - recruited from inpatient geriatric ward and outpatient geriatric clinic in a tertiary hospital in Singapore	6 months, Jan-Jun 2016	Survey	Zarit Burden Interview (ZBI) administered in English, Bahasa Melayu, or Burmese	No	NA	221 MDWs	221 MDWs	Mean age 32.3, 44.9% married, 42.5% single, 62.5% with children, 59.7% educated up to secondary school level, work experience differed by nationalities, 74.9% had previous experience caring for an older person, 91.4% reported that sending money home was the primary reason they chose to work in Singapore; 94.4% employers were Singaporeans (80.8% Chinese), 61.6% were live-in; 62.3% cared for a pers…	PH	LW	N
Caregiving experiences, coping strategies and needs of foreign domestic workers caring for older people	Heng, Juit Lin; Fan, Emilia; Chan, Eu-Yuee	Eu-Yuee Chan, eu_yuee_chan@ttsh.com.sg	2018	Journal of Clinical Nursing	SG	Observational	Cross-sectional - descriptive qualitative	Qualitative	Purposive	Purposive sampling in large hospital in Singapore		Interview	Face-to-face in-depth interviews	No	NA	12 MDWs	11 MDWs	Mean age 35 years, average provided caregiving about 20hr/day; 6 Indonesian, 4 Fiipina, 1 burmese; 8 stayed with care-recipients and care-recipient's family members, 3 stayed alone with care-recipients; experience of caring for older people ranged 2 months to 13 years; 3 participants had no prior training to be caregiver for older person, 8 received caregiver training conducted be employment agen…	MH	CR, LW	N
Emotional Labour and Transnational Domestic Work: The Moving Geographies of 'Maid Abuse' in Singapore	Huang, Shirlena; Yeoh, Brenda SA	Shirlena Huang, geoslena@nus.edu.sg	2007	Mobilities	SG	Observational	Cross-sectional	Qualitative	NR	NR	NR		Secondary analysis of court transcripts and press reports from 1998-2002	No	NA	NA	NA	NA	NR	LW	N
Experiencing exclusion and reacting to stereotypes? Navigating borders of the migrant body	Jackson, Lucy	Lucy Jackson, lucy.jackson@sheffield.ac.uk	2016	The Royal Geographical Society	SG	Observational	Cross-sectional - qualitative	Qualitative	Convenience; Purposive	Purposive and convenience sampling through organizations American Women's Association, the Australian and New Zealand Association, and HOME	3 months	Interview; FGD	Semi-structured interviews and oral historeis across organizations (25 expats and 15 MDWs), 4 focus groups with expats and 6 MDWs	No	NA	40 women: 15 MDWs, 25 white expat women	15 MDWs, 25 white expat women	NR	NR	LW	N
The COVID-19 Pandemic and Outbreak Inequality: Mainstream Reporting of Singapore's Migrant Workers in the Margins	Kaur-Gill, Satveer	Satveer Kaur-Gill, ksatveer@gmail.com	2020	Frontiers in Communication	SG	Observational	Cross-sectional - online media secondary anlaysis	Qualitative	Purposive	Online search using key search terms in Factiva database	4 months, 5 Jan - 9 May 2020		Grounded theory analysis of 390 articles from three English-language mainstrream newspapers in Singapore (The Straits Times, Today, and The New Paper)	No	NA	390 news articles	390 news articles	390 news articles from three English-language mainstream newspapers in Singapore (The Straits Times, Today, and The New Paper); located through search in Factiva database using terms "Wuhan Virus," "Coronavirus," "COVID-19" and "migrant workers"	NR	PG, SD	N
Structure as Depressant: Theorizing Narratives of Mental Health among Migrant Domestic Workers	Kaur-Gill, Satveer; Dutta, MJ	Satveer Kaur-Gill, ksatveer@gmail.com	2021	Health Communication	SG	Observational	Longitudinal - ethnography (part of longer-term 6 year ethnography)	Qualitative	Convenience; Purposive	Convenience and purposive sampling - recruiting workers on days off in public places and collaborating with NGO partner for recruitment	NR	Ethnographic fieldwork	Ethnography, in-depth unstructured interviews conducted at NGO shelter run by NGO and at site office	No	NA	20 MDWs (part of broader project of 235 MDWs)	20 MDWs	All female MDWs, range of work experience (some had been in Singapore for years, others had prior experience in Middle East, HK, and Malaysia); "all of the consistently have been in bad employment situations"	All	LW, MI, PG	N
Negotiating Mental Health During the COVID-19 Pandemic: Performing Migrant Domestic Work in Contentious Conditions	Kaur-Gill, Satveer; Qin-Liang, Yeo; Hassan, Samira	Satveer Kaur-Gill, ksatveer@gmail.com	2021	American Behavioral Scientist	SG	Observational	Cross-sectional	Qualitative	Convenience; Snowball	Snowball and convenience sampling through NGO and shelter	NR	Interview	In-depth interviews; all conducted in English except 2, which were in Punjabi	No	NA	32 MDWs	32 MDWs	All female, 13 Filipino, 16 Indonesia, 3 South Asia	NR	LW, PG	N
Singapore's national discourse on foreign domestic workers: Exploring perceptions of the margins	Kaur-Gill, Satvill, Pandi, Ashan Rathina; Dutta, MJ	Satveer Kaur-Gill, ksatveer@gmail.com	2021	Journalism	SG	Observational	Cross-sectional - media analysis	Mixed - Quantitative and Qualitative		Onine search using key search terms in the Factiva database	1 year, June 2012-Mar 2013		Grounded theory approach to analyse 200 news articles to inductively identify themes, then conduct a content analysis to examine the frequency of the different themes	No	NA	200 news articles published in print form and online in The Straits Times	200 news articles published in print form and online in The Straits Times	NA	NR	SD	N
Tuning care relations between migrant caregivers and the elderly in Singapore	Liew, Jian An; Yeoh, Brenda SA; Huang, Shirlena; Ho, Elaine Lynn-Ee	NR	2020	Asia Pacific Viewpoint	SG	Observational	Cross-sectional	Qualitative	Convenience; Snowball	Convenience sampling through community centers, family service centers, daycare centers, and public spaces; snowball sampling through contacts and networks	NR	Interview	In-depth semi-structured interviews and 20 go-along interviews (following care dyads throughout their daily activities)	No	NA	104 (69 care recipients and 35 MDWs)	104 (69 care recipients and 35 MDWs)	69 older Singaporean adults, 35 MDWs employed in Singapore homes for eldercare; 24 dyad-pairs	NR	LW	N
Stigma on a spectrum: differentiated stigmatization of migrant domestic workers' romantic relationships in Singapore	Lim, Nicole; Paul, Anju Mary	Anju Mary Paul, anju.paul@yale-nus.edu.sg	2021	Gender, Place & Culture: A Journal of Feminist Geography	SG	Observational	Cross-sectional	Qualitative	Convenience; Snowball	Convenience sampling approaching MDWs in public locations; snowball sampling for employers	4 months, Aug-Dec 2017	Interview; Observation	In-depth interviews and participant observations	No	NA	NR	28 (MDWs, employers, placement agents)	16 Filipino and Indonesian MDWs (9 in a relationship) 10 employers, 2 employment agents (1 agent is also an employer)	NR	SD	N
Filipino Domestic Workers and Their Capacity Development	Loh, Jennifer; Estrellado, Alicia F	Jennifer Loh, m.loh@ecu.edu.au	2019	Journal of Humanistic Pyschology	SG	Observational	Cross-sectional - qualitative	Qualitative	Convenience; Snowball	Convenience sampling and snowball sampling	NR	Interview	In-depth open-ended interviews using grounded theory approach, all conducted in English	No	NA	18 MDWs	18 MDWs	All Filipino MDWs, average age 31.6, worked in Singapore for average 3.6 years, mean salary SNG$465 per month, 7 married and 2 widowed, all Roman Catholics, 13 had high school diplomas and 3 had primary school education	NR	IR, LW	N
Experiences of Formal and Informal Caregivers of Older Persons in Singapore	Mehta, Kalyani K; Thang Leng Leng	Kalyani K Mehta, kalyani@suss.edu.sg; Thang Leng Leng, lengthang@nus.edu.sg	2017	Journal of Cross-Cultural Gerontology	SG	Observational	Cross-sectional - qualitative	Qualitative	Convenience; Snowball	Convenience and snowball sampling	NR	Interview	In-depth interviews	No	NA	45 (15 MDWs, 30 adult family caregivers)	46 (15 MDWs, 30 adult family caregivers)	15 MDWs: aged 20-45, experiences caring for older person ranged 14 months to 11 years, all English-speaking and either from Indonesia or Philippines 30 adult children of the care recipients	NR	LW	N
Connecting care chains and care diamonds: the elderly care skills regime in Singapore	Ortiga, Yasmin Y; Wee, Kellynn; Yeoh, Brenda SA	Yasmin Y Ortiga, yasmino@smu.edu.sg	2021	Global Networks	SG	Observational	Cross-sectional - qualitative	Qualitative	NR	NR	NR	Interview	Interviews with caregiver trainers (about elderly skills training work and curriculum, meeting needs of clients, perspectives of skills needed for eldercare); interviews with recruitment agents (employers' expectations of domestic work, relationships and mediation bt employers and MDWs, remedial and refreshment training sessions) Secondary document analysis of Singapore news publications - review…	No	NA	37 (9 caregiver trainers, 28 placement trainers)	37 (9 caregiver trainers, 28 placement trainers)	NR	NR	LW	N
Soft violence: migrant domestic worker precarity and the management of unfree labour in Singapore	Parreñas, Rhacel Salazar; Kantachote, Krittiya; Silvey, Rachel	Rhacel Salazar Parrenãs, parrenas@usc.edu	2021	Journal of Ethnic and Migration Studies	SG	Observational	Cross-sectional - qualitative	Qualitative	Convenience	Convenience sampling in various public sites in diverse Singapore neighborhoods, self-selection through posting flyers in communities and at lcoal associations	NR (interviews conducted in 2014, observations conducted in 2016)	Interview; Observation	Semi-structured interviews with 30 employers (+ additional interviews with community leaders, employment agency owners and local researchers); 40 hours of observation of employer visits to an employment agency, observing hiring process and job standards	No	NA	30 employers (and additional interviews conducted with other stakeholders, number NR)	30 employers (and additional interviews conducted with other stakeholders, number NR)	30 employers: 17% business owners, 20% retailers, 20% academics, 17% stay at home mothers, 27% professional office workers; 83% women; 83% Asian (mostly Chinese) and 13% Caucasian; 73% married with children; 80% have children at home; most sought MDWs to fulfill childcare needs	NR	LW	N
Debt, precarity and gender: male and female temporary labour migrants in Singapore	Platt, Maria; Baey, Grace; Yeoh, Breanda SA; Khoo, Choon Yen; Lam, Theodora	Maria Platt, maria.platt@nus.edu.sg	2017	Journal of Ethnic and Migration Studies	SG	Observational	Cross-sectional - mixed-methods	Mixed - Quantitative and Qualitative	NR	NR	3-4 years, 2012-14	Survey	Survey questionnaire administered to 201 MDWs + in-depth interviews conducted with 38 MDWs	No	NA	201 MDWs (+205 construction workers)	201 MDWs (+205 construction workers)	MDW population (n = 201): all female and Indonesian, all work permit holders, 90% aged 23-40, 2/3 married and 56% had children Interviewed sample (n = 38): 7 had migrated previosuly, 33 had been in Singapore for more than 5 years	NR	MI	N
Renegotiating migration experiences: Indonesian domestic workers in Singapore and use of information communication technologies	Platt, Maria; Yeoh, Breanda SA; Acedera, Kristel Anne; Khoo, Choon Yen	Maria Platt, maria.platt@nus.edu.sg	2017	new media & society	SG	Observational	Cross-sectional - mixed-methods	Mixed - Quantitative and Qualitative	NR	NR	7 months, Oct 2012 to Feb 2013 and Nov 2013 to Jan 2014	Survey	Survey questionnaire administered to 201 MDWs + in-depth interviews conducted with 38 MDWs	No	NA	201 MDWs	201 MDWs	MDW population: all female and Indonesian, all work permit holders, 90% aged 23-40, 2/3 married and 56% had children	NR	LW	N
The Giving Up of Weekly Rest-Days by Migrant Domestic Workers in Singapore: When Submission Is Both Resistance and Victimhood	Schumann, Margaret Fenerty; Paul, Anju Mary	Anju Mary Paul, anju.paul@yale-nus.edu.sg	2020	Social Forces	SG	Observational	Cross-sectional - mixed-methods	Mixed - Quantitative and Qualitative	Convenience; Purposive	MDW recruitment: convenience sampling in public spaces and additional snowball sampling Manpower agency staff recruitment: convenience sampling in-person at agency offices For quantitative method: online search for prospective MDW profiles using web-scraping code	NR	Online analysis; Interview; FGD	Quantitative analysis of 3886 online profiles of prospective MDWs; qualitative in-depth interviews and focus groups with MDWs, employers and manpower agencies	No	NA	NR	NR	40 interviews/ focus group discussions: MDWs (Filipino, Indonesian, Myanmarese ethnicities), placement agencies, and 10 employers (8 Singaporean. Chinese, 1 Korean expat, 1 Singaporean Malay couple)	NR	LW, PG	N
Facilitating Worker Mobility: A Randomized Information Intervention among Migrant Workers in Singapore	Shrestha, Slesh A; Yang, Dean	NR	2019	Journal of Economic Development and Cultural Change	SG	Interventional	RCT	Quantitative	Convenience	Convenience sampling in a shopping mall on Sundays	NR (sampling took place June-Oct 2013)	Survey	Survey administered to test participants' knowledge about labour laws regarding changing employers - T/F for the following statements: "According to Singaporean law, FDWs are allowed (a) to work in Singapore only via an agent, (b) to change employers without using an agent, (c) to change employers but have to leave Singapore first, and (d) to change employers but need an approval from the current…	Yes	Treatment (n = 153) : approx 50% of study sample receive written and verbal info on Singaporean laws about changing employers, and additional resources for info on job vacancies for domestic work in Singapore Control (n = 150): no info/resources	303 MDWs	303 MDWs	All Filipino, average 37 years old, over 2/5 married, 3/5 completed college, average druation of employment in Singapore is 8 years, average employed with same employer for slightly more than 4 years	NR	KB, LW, PG	Y
A study on the information seeking behaviour of Singapore-based Filipino domestic workers	Sibal, Hannah Trinity; Foo, Schubert	Hannah Trinity Sibal, hannah.sibal@pmail.ntu.edu.sg	2016	Information Development	SG	Observational	Cross-sectional - mixed-methods	Mixed - Quantitative and Qualitative	NR	NR	1 month, Mar-Apr 2014	Ethnographic fieldwork; Survey	Survey questionnaire measuring information needs and information seeking (pilot-tested with 5 MDWs); 5-day ethnographic study and participant observations in MDWs' off-work context	No	NA	138 MDWs (for survey)	138 MDWs (for survey)	53.6% employed in Singapore for 5 years or fewer; 28.5% finished college; 29.7% in early-30s	NR	CR	N
“I Can’t Do This Alone”: a study on foreign domestic workers providing long-term care for frail seniors at home	Tam, Wai Jia; Koh, Gerald Choon-Huat; Legido-Quigley, Helena; Ha, Ngoc Huong Lien; Yap, Philip Lin Kiat	Philip Lin Kiat Yap, yap.philip.lk@alexandrahealth.com.sg; Wai Jia Tam, tamwajia@gmail.com	2018	International Psychogeriatrics	SG	Observational	Cross-sectional - qualitative	Qualitative	Purposive	Purposive sampling in a geriatric ward and outpatient clinic of a tertiary hospital in Singapore	4 months, Jan-Apr 2016	Interview	In-depth interviews about perceptions of caring for seniors	No	NA	30 (25 MDWs, 5 full-time healthcare staff)	30 (25 MDWs, 5 full-time healthcare staff)	MDWs: from Indonesia, Philippines, and Myanmar; aged 21-50; more than hafl were married; majority had worked in Singapore 1-3 years; all looking after frail seniors in Singapore	NR	IR, LW	N
Narrative Commensality in Expatriate Households Employing Migrant Domestic Workers in Singapore	von der Borch, Rosslyn	NR	2009	Intersections: Gender and Sexuality in Asia and the Pacific	SG	Observational	Cross-sectional	Qualitative	Convenience; Purposive	Convenience and purposive sampling	NR (between 2000-06)	Ethnographic fieldwork	Ethnographic methods, participant observations and interviews	No	NA	NR	NR	Western expat women employing MDWs in Singapore, living in Singapore for range of 18 months to 11 years, aged 35-43 MDWs working for Western expat women for 4+ years, age ranges 25-45, all from poor rural communities with little formal education, generally consider themselves as "successful" MDWs with "good" employers (regular days off, reasonable expectations)	NR	LW	N
Chutes-and-ladders: the migration industry, conditionality, and the production of precarity among migrant domestic workers in Singapore	Wee, Kellynn; Goh, Charmian; Yeoh, Brenda SA	Kellynn Wee, kellynn.wee@nus.edu.sg	2019	Journal of Ethnic and Migration Studies	SG	Observational	Cross-sectional	Qualitative	NR	NR	NR	Interview	In-depth interviews	No	NA	47 (migration industry actors and key informants)	47	28 employment agents who recruit and place MDWs in Singapore; 6 "key actors" in the industry, including NGOs, industry associations, accreditation bodies, foreign embassies, and Ministry of Manpower; 13 recruitment company owners and managers, training center managers, ex-MDWs, activists, staff at recruitment companies, gov reps)	NR	MI, PG	N
Translating People and Policy: The Role of Maid Agents in Brokering between Employers and Migrant Domestic Workers in Singapore’s Migration Industry	Wee, Kellynn; Goh, Charmian; Yeoh, Brenda SA	Kellynn Wee, kellynn.wee@nus.edu.sg	2020	International Migration Review	SG	Observational	Cross-sectional	Qualitative	NR	NR	2 years, 2015-17	Ethnographic fieldwork	Ethnographic methods, participant observations, in-depth interviews	No	NA	47 (migration industry actors and key informants)	47	28 employment agents who recruit and place MDWs in Singapore; 6 "key actors" in the industry, including NGOs, industry associations, accreditation bodies, foreign embassies, and Ministry of Manpower; 13 recruitment company owners and managers, training center managers, ex-MDWs, activists, staff at recruitment companies, gov reps)	NR	MI	N
Effects of Mental Health Paraprofessional Training for Filipina Foreign Domestic Workers in Singapore	Wong, MHM; Keng, Shian-Ling; Buck, PJ; Suthendran, S; Wessels, A; Østbye, T	Shian-Ling Keng, kengsl@yale-nus.edu.sg	2019	Journal of Immigrant and Minority Health	SG	Interventional	RCT	Quantitative	Convenience	Convenience sampling	6 months, Mar-Aug 2016	Survey	Survey questionnaires administered to both treatment and control groups at baseline, post-training, and 2-month follow-up; measuring knowledge of depression, knowledge of CBT, confidence in supporting individuals with depression, attitudes towards seeking professional psychologcial help; attitudes towards depression (Depression Stigma Scale); Client Satisfaction Questionnaire	Yes	Treatment (n=19): CBT-based paraprofessional training program Control (n=20): wait-list group (no training program)	40 MDWs	39 MDWs	All Filipinos, female, average age 38.6 years, majoirty had complted high school; majority Roman Catholic; majority had 1 day off per week and public holidays off (no signficant differences in demographic variables between treatment and control groups at baseline)	NR	NR	Y
"Home" and "Away": Foreign Domestic Workers and Negotiations of Diasporic Identity in Singapore	Yeoh, Brenda SA; Huang, Shirlena	NR	2000	Women's Studies International Forum	SG	Observational	Cross-sectional	Mixed - Quantitative and Qualitative	NR	NR	NR	Survey; Interview	Survey, in-depth interviews conducted in English or in the MDWs' own languages (with translators) about life histories and migration experiences, and focus group interviews with small groups of MDWs after church services on days off Additional interviews with employment agents, officials of embassies, and NGOs	No	NA	162 MDWs (+NR for interviews with employment agents, embassy officials, NGO workers)	162 MDWs	53.1% Filipino, 27.8% Indonesians, 12.4% Sri Lankans, 6.8% other nationalities (Indian, Thai, Burmese)	NR	IR	N
Transnational Domestic Workers and the Negotiation of Mobility and Work Practices in Singapore’s Home-Spaces	Yeoh, Brenda SA; Huang, Shirlena	Brenda SA Yeoh, geoysa@nus.edu.sg	2010	Mobilities	SG	Observational	Cross-sectional	Qualitative	NR	NR	NR	Interview	In-depth interviews	No	NA	35 (15 employers and 20 MDWs)	35 (15 employers and 20 MDWs)	NR	NR	LW	N
Migrant domestic workers and the household division of intimate labour: reconfiguring eldercare relations in Singapore	Yeoh, Brenda SA; Liew, Jian An; Ho, Elaine Lynn-Ee; Huang, Shirlena	Brenda SA Yeoh, geoysa@nus.edu.sg	2021	Gender, Place & Culture	SG	Observational	Cross-sectional	Qualitative	Convenience; Snowball	Convenience (NGOs, public places) and snowball sampling	NR	Interview	Semi-structured in-depth interviews about care arrangements and duties, daily routines, im/mobility, future aspirations, care relations	No	NA	69 (34 elderly persons, 35 MDWs)	69 (34 elderly persons, 35 MDWs)	34 elderly care-recipients: aged 63-96 years old, 22 females and 12 males, mainly Chinese ethnicity but some Malays and Indians; 14 live on their own with MDW present while 20 live with families in households with MDWs 35 MDWs whose primary duties are eldercare: 15 from Indonesia, 12 from Myanmar, 8 from Philippines; 14 in their 20s and 15 in their 30s; mean leanght of service in the same househo…	NR	LW	N
The cosmopolis and the migrant domestic worker	Yeoh, Brenda SA; Soco, Maria Andrea	Brenda SA Yeoh, geoysa@nus.edu.sg	2014	Cultural Geographies	SG	Observational	Cross-sectional	Qualitative	Snowball	Snowball sampling through contacts at a Filipino-run facility, Bayanihan Centre	NR	Interview; FGD	In-depth interviews and focus group discussions	No	NA	25 MDWs	25 MDWs	All Filipino MDWs working in Singapore, mostly single and in their 20s and 30s; all had been working in Singapore for more than 5 years; almost all had Singaporean employers, with 3 employed by British, Canadian and French employers	NR	IR	N
Negotiating the (im)mobility of domestic work: Communicative erasures, disrupted embodiments, and neoliberal Asia	Kaur-Gill, Satveer; Dutta, MJ	Satveer Kaur-Gill, ksatveer@gmail.com	2020	Journal of International and Intercultural Communication	SG, IN	Observational	Cross-sectional - ethnography	Qualitative	Convenience	Convenience sampling - MDWs interacting with shelter and NGO	NR	Ethnographic fieldwork	Ethnographic iobservations, nterviews, focus groups, advisory boards (interactions often in Punjabi and Hindi languages, spoken by researcher)	No	NA	>80 MDWs interacted with during ethnography	>80 MDWs	All MDWs, mostly residing at local NGO (already distressed with ongoing disputes with agents or employers); while they interacted with MDWs not from South Asia during ethnographic process, this paper focuses on experiences of South Asian MDWs	NR	LW, SD	N
Maid or Madam? Filipina Migrant Workers and the Continuity of Domestic Labor	Lan, Pei-Chia	Pei-Chia Lan, pclan@ccms.ntu.edu.tw	2003	Gender & Society	TW	Observational	Longitudinal - ethnography	Qualitative	Convenience	Convenience sampling through volunteer work in church-based NGO in Taipei and through attending social events with FMDWs on Sundays	3-4 years overall: ethnographic data collected July 1998-July 1999; fieldwork in Philippines in 1999 and 2002	Ethnographic fieldwork	Ethnography, researcher participation in discussions with MDWs and in-depth interviews conducted in English in Taiwan Supplementary fieldwork: 2 trips to the Philippines in April 1999 and Feb 2002 to visit 9 informants (all previously interviewed in Taiwan)	No	NA	56 MDWs	56 MDWs	56 Filipina MDWs for in-depth interviews (not including those from ethnographic data collection); 50 were documented and 6 undocumented; majority in their 30s; almost half single, 1/3 married; 1/3 had college degrees; 1/3 received some college education	NR	LW, PG	N
Negotiating social boundaries and private zones: The micropolitics of employing migrant domestic workers	Lan, Pei-Chia	Pei-Chia Lan, pclan@ccms.ntu.edu.tw	2003	Social Problems	TW	Observational	Longitudinal	Qualitative	Convenience; Snowball	Convenience and snowball sampling through NGOs and Sunday social outings	1 year, July 1998-99	Ethnographic fieldwork	Ethnographic methods, observations including volunteer work with an NGO and attending Sunday social outings, open-ended in-depth interviews with MDWs and employers	No	NA	103 (58 MDWs and 45 employers)	103 (58 MDWs and 45 employers)	58 Filipina MDWs: majority in their 30s; 23 were single and 20 married; 1/3 had college degree and 1/3 had some college education; variation in previous occupations, but none had been domestic workers in the Philippines prior to migrating to Taiwan Interviews with 45 employers in 42 households: 36 female employers, 3 male employers, both husband and wife in 3 households; most were between ages 31…	NR	LW	N
“They Have More Money but I Speak Better English!" Transnational Encounters between Filipina Domestic and Taiwanese Employers.	Lan, Pei-Chia	Pei-Chia Lan, pclan@ccms.ntu.edu.tw	2003	Identities: Global Studies in Culture and Power	TW	Observational	Longitudinal	Qualitative	Convenience	Convenience sampling through NGO	12 months, 1998-99	Ethnographic fieldwork	Ethnographic methods, participant observations	No	NA	NR	NR	NR numbers of MDWs: all Filipina, 1/3 high school graduates, 1/3 had college degree, 1/3 had received some college education 42 Taiwanese employers in Taipei: 36 women, 3 men, 3 married couples	NR	LW	N
The embodied crises of neoliberal globalization: The lives and narratives of Filipina migrant domestic workers.	Liu, Wen	NR	2015	Women's Studies International Forum	TW	Observational	Longitudinal	Qualitative	Convenience	Convenience sampling through migrant labour NGO TIWA (Taiwan International Workers Association)	NR	Ethnographic fieldwork	Ethnographic methods, participant observantion, semi-structured interviews, archival research	No	NA	2 MDWs	2 MDWs	2 Filipina MDWs working in Taiwan	NR	LW, MI	N
Nationality Matters: SARS and Foreign Domestic Workers Rights in Taiwan Province of China	Loveband, Anne	NR	2004	International Migration	TW	Observational	Longitudinal - ethnography	Qualitative	Convenience; Snowball	Convenience sampling and snowball sampling	2 months, Aug-Nov 2002 (some later observations not included in this time frame)	Ethnographic fieldwork	Ethnographic fieldwork - interviews, observations (though not living in Taiwan at the time of SARS outbreak)	No	NA	NR	NR	Indonesian and Filipino MDWs working in Taiwan around the time of the SARS outbreak	NR	LW, PG	N
Mediating Effects of Coping Strategies on the Relationship Between Mental Health and Quality of Life Among Indonesian Female Migrant Workers in Taiwan	Pangaribuan, Santa Maria; Lin, Yen-Kuang; Lin, Mei-Fing; Chang, Hsiu-Ju	Hsiu-Ju Chang, hsiuju26@nycu.edu.tw	2022	Journal of Transcultural Nursing	TW	Observational	Cross-sectional - survey	Quantitative	Convenience	Convenience sampling	5 months, June-Oct 2018	Survey	Survey measuring mental health problems using Depression Anxiety and Stress Scale, coping strategies using Brief Cope, quality of life using WHO Quality of Life	No	NA	500 MDWs	500 MDWs	Female Indonesian migrant workers working in family nursing (hired full-time to take care of daily affairs of people who need daily care; live with employers and do a lot of household work); mean age 33.36; 56% married; 98.6% Muslim, 97.4% had average monthly income of NT$15,000+; 82% had education of senior or junior high school; all participants live with employers; 71.8% had no family members …	NR	IR, KB	N
Does Migration Make Financial Sense? The Case of Domestic Workers from Vietnam to Taiwan	Phuong, Nguyen Qunyh; Ventakesh, Sundar	Phuong, Nguyen Qunyh thefall84@yahoo.com	2015	International Journal of Sociology	TW, VN	Observational	Cross-sectional	Qualitative	Snowball	Snowball sampling	17 months, Dec 2012-June 2014	Interview	In-depth interviews conducted in Vietnamese language, focused on motivations to migrate, costs of migration, size and duration of benefits of migration	No	NA	23 MDWs	23 MDWs	All female MDWs from north Vietnam (Phu Tuo) who had migrated to Taiwan for work; 16/23 were married; age of respondents ranged 22-46; age at time of migration ranged from 19-37 (median = 30); all migrated for the first time to Taiwan between 2000-04	NR	LW, PG	N

## Sheet: Grey literature
Title	Author	Source	Year	Location [ASEAN, Asia Pacific = AP, Bangladesh = BGD, Brunei = BN, Cambodia = KH, China = CN, Global = GL, Hong Kong = HK, Indonesia = ID, Macau = MAC, Malaysia = MY, Myanmar = MM, Philippines = PH, Singapore = SG, South Asia = SA, Southeast Asia = SEA, South Korea = KR, Sri Lanka = LK Taiwan = TW, Thailand = TH, Vietnam = VN, Western Pacific Region = WPR]	Article Type [Newspaper Article = NE, Gov Website = GW, Document/Booklet = DOC, Gov Press Release = PR, Organizations Press Release or Statement = ST, Organizations Website = OW, Organizations Report, Research or Brief = OR, Social Media = SM, Web Page = WE]	Health Outcomes [Physical Health = PH, Mental Health and Well-Being = MH, All]	Health Determinants [Community Resources = CR, Healthcare Access = HA, Intrapersonal Resources = IR, Knowledge and Behaviours = KB, Living and Working Conditions = LW, Migration Industry = MI, Policies and Governance = PG, Stigma and Discrimination = SD	Interventions [Y/N]
“I speak up so no one will have to go through the same suffering.”	Amnesty International	Amnesty International	2015	AP	ST	NR	MI, LW	N
Migrant domestic workers drive growth and encourage female participation in Asian economies	Editorial	ASEAN Today	2019	AP	NE	NR	LW, MI	N
Give domestic workers across Asia and the Pacific the rights they deserve	Guest Contributor	Hong Kong Free Press	2022	AP	NE	NR	LW, SD, PG	N
Domestic workers: Making decent work a reality for domestic workers: Progress and prospects in Asia and the Pacific, ten years after the adoption of the Domestic Workers Convention, 2011 (No. 189)	Claire Hobden and Florence Bonnet (INWORK), Charlotte Junghus, and AnNR Olsen	International Labour Organization (ILO)	2021	AP	OR	NR	LW, PG	N
Decent work for domestic workers in Asia and the Pacific International Domestic Workers Network Manual for Trainers International Labour Organisation	Ramos-Carbone, Elsa	International Labour Organization (ILO), International Domestic Workers Network (IDWN)	2012	AP	DOC	NR	NR	N
3rd Regional General Council Meeting - Domestic Workers	International Trade Union Confederation - Asia Pacific (ITUC-AP)	International Trade Union Confederation - Asia Pacific (ITUC-AP)	2009	AP	DOC	NR	PG, MI	N
Domestic worker rights video gets a staggering 15 million views in just one week	UN Women AP	UN Women AP	2017	AP	ST	NR	NR	N
Helping Philippine female migrant domestic workers face difficulties of going home	UN Women AP	UN Women AP	2017	AP	ST	NR	KB	N
Safe and Fair: Realizing women migrant workers' rights and opportunities through the SDGs | UN Women – Asia-Pacific	UN Women AP	UN Women AP	2018	AP	OR	NR	PG	N
Compendium on Workers Education and Safe Migration Programmes	ASEAN	ASEAN	2017	ASEAN	OR	NR	PG	N
Repository Matrix of Legislations and Policies on Migrant Workers of ASEAN Member States	ASEAN	ASEAN	2012	ASEAN	OR	NR	PG	N
Labour Laws and Practies in ASEAN: A Comparative Study on Gender Equality, Employment of Persons with Disabilities, Youth Employment, and Social Dialogue	ASEAN	ASEAN	2013	ASEAN	OR	NR	PG, MI	N
ASEAN Migration Outlook	ASEAN	ASEAN	2022	ASEAN	OR	NR	PG	N
Comparative Study on Laws and Policies in the Management of Migrant Workers in ASEAN	ASEAN	ASEAN	2021	ASEAN	OR	NR	PG, LW, MI	N
Extension of Social Security to Workers in Informal Employment in the ASEAN Region	Nguyen, Quynh Anh; da Cunha, Nuno Meira Simoes	ASEAN	2019	ASEAN	OR	NR	PG, LW	N
Towards achieving decent work for domestic workers in ASEAN	International Labour Organization (ILO)	International Labour Organization (ILO)	2017	ASEAN	DOC	NR	LW, MI, PG	N
Women Migrant Workers in the ASEAN Economic Community	ASEAN	UN WOMEN	2017	ASEAN	OR	NR	PG	N
Region’s Migrants Struggle with Job Losses, Hunger Caused by COVID-19 > Mekong Migration Network	Benar News	Mekong Migration Network	2020	BGD, ID, MY, TH, PH	NE	NR	PG	N
Department of Labour, Ministry of Home Affairs of Brunei	Department of Labour, Ministry of Home Affairs of Brunei	Department of Labour, Ministry of Home Affairs of Brunei	NR	BN	GW	NR	PG	N
China mulling over allowing foreign maids to work in Beijing	NR	The Strait Times	2018	CN	NE	NR	PG	N
IOM Releases Guidelines for Labour Recruiters of Migrant Domestic Workers | International Organization for Migration	International Organization for Migration (IOM)	International Organization for Migration (IOM), IRIS	2020	GL	NE	NR	NR	N
Can data help improve migrant domestic workers' lives?	Vidal, Elisa Mosler	Migration Data Portal	2020	GL	OR	NR	MI	N
China (Hong Kong): Submission to the legislative council’s panel on constitutional affairs on the third report by HKSAR under the ICESCR	Amnesty International	Amnesty International	2014	HK	OR	NR	PG	N
China (Hong Kong): Submission to the Legislative Council’s Panel on Manpower – ‘policies relating to foreign domestic helpers and regulation of employment agencies’	Amnesty International	Amnesty International	2014	HK	OR	NR	PG, MI	N
China: Exploited for profit, failed by governments: Indonesian migrant domestic workers trafficked to Hong Kong: Executive summary	Amnesty International	Amnesty International	2013	HK	OR	NR	PG, MI	N
Indonesian migrant workers in Hong Kong tell their stories	Amnesty International	Amnesty International	2013	HK	NE	NR	MI	N
Hong Kong: Guilty verdict in migrant domestic worker abuse trial a ‘damning indictment’ of authorities’ failure	Amnesty International	Amnesty International	2015	HK	NE	NR	MI	N
Thousands of Indonesian women trafficked to Hong Kong face exploitation and risk domestic "slavery"	Amnesty International	Amnesty International	2013	HK	ST	NR	MI, PG, LW	N
Hong Kong: Submission to the UN Committee on Economic, Social and Cultural Rights: 73rd Session, 13 February – 3 March 2023	Amnesty International	Amnesty International	2023	HK	DOC	PH	LW, MI, PG	N
Halting exploitation of Indonesian domestic workers in Hong Kong - Amnesty International	Au, Mabel	Amnesty International	2013	HK	NE	NR	PG, MI	N
Horrific Hong Kong murder case shows Indonesia must do more	Fawnia	ASEAN Today	2016	HK	NE	NR	LW, PG	N
An In-Depth Study of the Situation of Nepalese Domestic Workers in Hong Kong: Summary of Findings	An In-Depth Study of the Situation of Nepalese Domestic Workers in Hong Kong: Summary of Findings	Asian Migrant Centre	2007	HK	OR	NR	LW	N
Systematic Extortion of Indonesian Migrant Workers in Hong Kong	Asian Migrant Centre	Asian Migrant Centre	2005	HK	OR	NR	LW, MI	N
Underpayment 2: The Continuing Systematic Extortion of Indonesian Migrant Workers in Hong Kong: An In-Depth Study	Asian Migrant Centre	Asian Migrant Centre	2007	HK	OR	NR	LW	N
Migrant Domestic Workers - Christian Action	Christian Action HK	Christian Action HK	NR	HK	WE	NR	NR	N
HK Helper's Campaign: A Campaign for Hong Kong's Domestic Workers	HK Helper's Campaign	HK Helper's Campaign	NR	HK	WE	NR	PG, MI	N
Hong Kong domestic worker activists worry report on ‘militant maids’ lured by IS will cause unfair suspicion	AFP	Hong Kong Free Press	2020	HK	NE	NR	CR, SD	N
Hong Kong domestic workers march against window-cleaning after deaths	AFP	Hong Kong Free Press	2020	HK	NE	NR	LW, CR, PG	N
Hong Kong judge rules in favour of abused domestic worker, says authorities ‘prematurely curtailed’ probe	AFP	Hong Kong Free Press	2022	HK	NE	NR	CR, MI, PG	N
Hong Kong’s ‘Unsung Heroes’: Migrant mothers sing for their distant children	AFP	Hong Kong Free Press	2020	HK	NE	NR	IR, KB, CR, SD, MI	N
‘I feel lost’: Fired cancer patient exposes plight of Hong Kong’s domestic workers	AFP	Hong Kong Free Press	2020	HK	NE	NR	CR, SD, HA	N
Cambodia sends domestic workers to Hong Kong to plug gap after abuse scandals	AFP	Hong Kong Free Press	2017	HK	NE	NR	MI, PG	N
‘Nothing has changed’ says abused Hong Kong maid Erwiana	AFP	Hong Kong Free Press	2016	HK	NE	NR	KB, LW, CR, MI, PG	N
Migrant workers rally in solidarity for labour rights ahead of Int’l Migrants Day	Arora, Medhavi	Hong Kong Free Press	2015	HK	NE	NR	LW, CR, PG	N
A day with a domestic worker union: ‘We have to be brave, not ruled by abuse’	Asano, Juno	Hong Kong Free Press	2020	HK	NE	NR	IR, LW, CR, SD, MI	N
Pregnant, jobless, homeless: Regulations set traps for Hong Kong’s migrant workers	Blanco, Begona	Hong Kong Free Press	2016	HK	NE	NR	LW, CR, MI, PG	N
Is ‘domestic helper’ a loaded term?	Carpenter, Scott	Hong Kong Free Press	2020	HK	NE	NR	SD	N
Indonesian migrant worker who covered Hong Kong protests detained for 28 days, faces deportation over visa issue	Chan, Holmes	Hong Kong Free Press	2019	HK	NE	NR	SD, PG	N
NGO task force identifies 63 victims of human trafficking in Hong Kong using new toolkit	Chan, Holmes	Hong Kong Free Press	2018	HK	NE	NR	LW, MI, PG	N
Hong Kong Coroner’s Court investigates 2017 death of migrant domestic worker	Chau, Candice	Hong Kong Free Press	2018	HK	NE	NR	LW, SD, PG	N
Migrant domestic worker found unconscious in employer’s home died of ‘natural causes,’ Hong Kong jury rules	Chau, Candice	Hong Kong Free Press	2022	HK	NE	NR	LW, PG	N
Covid-19: Fully vaccinated foreign domestic workers allowed in but quarantine will cost HK$16,800	Chau, Candice	Hong Kong Free Press	2021	HK	NE	NR	MI, PG	N
Anger as Hong Kong orders compulsory Covid tests for city’s 370,000 domestic workers amid mutant strain fears	Chau, Candice	Hong Kong Free Press	2021	HK	NE	NR	SD, PG	N
Covid-19: Hong Kong to open Penny’s Bay quarantine centre for foreign domestic workers at HK$500 per night	Chau, Candice	Hong Kong Free Press	2021	HK	NE	NR	PG	N
Covid-19: Incoming foreign domestic workers can work during 4-day medical surveillance period, gov’t says	Chau, Candice	Hong Kong Free Press	2022	HK	NE	NR	PG	N
Lost days off, longer hours and no free facemasks: Hong Kong’s domestic workers under fresh pressure during pandemic	Chau, Candice	Hong Kong Free Press	2021	HK	NE	NR	LW, CR, PG	N
‘The frontline in our homes’: Covid-19’s lasting impact on Hong Kong’s migrant domestic workers	Chau, Candice	Hong Kong Free Press	2023	HK	NE	NR	PG	N
Excessive agency fees costing some Hong Kong migrant domestic workers over HK$19,000, union says	Chau, Candice	Hong Kong Free Press	2023	HK	NE	NR	MI	N
Hong Kong Labour Tribunal allows foreign domestic workers to testify by video when seeking compensation	Cheng, Kris	Hong Kong Free Press	2020	HK	NE	NR	CR, MI, PG	N
Indonesian woman who covered Hong Kong protests as a citizen journalist deported over visa issue	Cheng, Kris	Hong Kong Free Press	2019	HK	NE	NR	CR, SD, PG	N
New campaign urges Hong Kong employers to improve relations with domestic workers through pledge	Cheng, Kris	Hong Kong Free Press	2018	HK	NE	NR	KB, LW, CR, PG	N
Hong Kong domestic workers faced wave of sex attacks and physical abuse during pandemic ‘lockdown’	Cheng, Selina	Hong Kong Free Press	2021	HK	NE	NR	LW, CR, PG	N
After escaping exploitation, trafficked domestic workers in Hong Kong face another hurdle – legal recognition	Cheung, Fiona	Hong Kong Free Press	2022	HK	NE	NR	LW, PG	N
Gov’t ‘passing blame’ and ‘in denial’ over its defence of domestic worker policies – NGO	Cheung, Karen	Hong Kong Free Press	2020	HK	NE	NR	LW, MI, PG	N
Group slams lawmaker for saying ‘hygiene issues’ arise from domestic workers’ public gatherings	Cheung, Karen	Hong Kong Free Press	2020	HK	NE	NR	LW, SD	N
Rule requiring domestic workers to live with employers faces legal challenge	Cheung, Karen	Hong Kong Free Press	2017	HK	NE	NR	LW, PG	N
Hong Kong domestic worker loses legal bid to overturn compulsory live-in rule	Cheung, Karen	Hong Kong Free Press	2020	HK	NE	NR	LW, MI, PG	N
Hong Kong downgraded to join ranks of Uzbekistan, Niger, Afghanistan in annual trafficking report	Cheung, Karen	Hong Kong Free Press	2020	HK	NE	NR	CR, MI, PG	N
China may woo Hong Kong’s domestic workers amid rumours of HK$15k salary, NGO says	Cheung, Karen	Hong Kong Free Press	2020	HK	NE	NR	LW, MI	N
Domestic worker groups demand apology from lawmaker Eunice Yung over ‘hygiene’ comments	Cheung, Karen	Hong Kong Free Press	2018	HK	NE	NR	CR, SD	N
Lawmaker Eunice Yung posts photo with domestic workers, apologises for ‘hygiene’ remarks	Cheung, Karen	Hong Kong Free Press	2018	HK	NE	NR	LW, CR, SD	N
The domestic worker who moonlights as a migrants’ rights protest photographer in Hong Kong	Cheung, Karen	Hong Kong Free Press	2018	HK	NE	NR	IR, KB, LW, CR	N
Foreign domestic workers: The unsung heroes of Hong Kong’s pandemic deserve our respect	Chu, Ricky	Hong Kong Free Press	2021	HK	NE	NR	LW, SD, MI	N
Domestic workers contribute HK$98.9 billion to Hong Kong’s economy, 3.6% of GDP – study	Creery, Jennifer	Hong Kong Free Press	2019	HK	NE	NR	KB, SD, PG	N
Hong Kong protests must not be used to curtail labour rights, warns union for migrant domestic workers	Creery, Jennifer	Hong Kong Free Press	2020	HK	NE	NR	KB, CR, MI	N
A third of Hong Kong’s domestic workers’ income spent on agency fees or loans, NGOs say	Creery, Jennifer	Hong Kong Free Press	2020	HK	NE	NR	MI, PG	N
Baby Jane Allas: Domestic worker fired for having cancer undergoes treatment in Hong Kong as case goes to court	Creery, Jennifer	Hong Kong Free Press	2020	HK	NE	NR	SD, HA, PG	N
‘It’s tomorrow’s problem’: Hong Kong domestic workers grapple with money woes at seminar on financial management	Creery, Jennifer	Hong Kong Free Press	2019	HK	NE	NR	KB, CR	N
‘Job insecurity, discrimination, abuse’: Hong Kong’s domestic workers demand better working conditions	Creery, Jennifer	Hong Kong Free Press	2018	HK	NE	NR	LW, CR, SD	N
Long hours, low pay: Meet 8 Hong Kong worker groups airing grievances at the annual Labour Day march	Creery, Jennifer	Hong Kong Free Press	2019	HK	NE	NR	LW, CR, PG	N
Most domestic workers ‘exploited’ with illegal fees as agencies ignore gov’t code of practice, union study says	Creery, Jennifer	Hong Kong Free Press	2018	HK	NE	NR	LW, MI, PG	N
Salt to the wound': NGOs decry early release of employer jailed for torturing domestic worker Erwiana	Creery, Jennifer	Hong Kong Free Press	2018	HK	NE	NR	LW, CR, PG	N
Protesters urge Hong Kong gov’t to regulate domestic worker labour conditions on Int’l Women’s Day	Creery, Jennifer	Hong Kong Free Press	2019	HK	NE	NR	LW, CR, SD, MI, PG	N
Coronavirus: Stranded by Manila’s travel ban, Hong Kong domestic workers face financial havoc and an uncertain future	Creery, Jennifer	Hong Kong Free Press	2020	HK	NE	NR	MI, PG	N
High Court ruling on ‘live-in’ rule guarantees further abuse of Hong Kong’s domestic workers	Ewing, Kent	Hong Kong Free Press	2018	HK	NE	NR	LW, PG	N
‘Treat us fairly’: Meet the domestic worker YouTuber raising awareness of helper rights	Fung, Dawna	Hong Kong Free Press	2022	HK	NE	NR	LW, CR, SD	N
HKFP Lens: ‘Equal work, equal pay’ – Hong Kong migrant workers rally ahead of Int’l Women’s Day	Garrett, Dan	Hong Kong Free Press	2020	HK	NE	NR	LW, PG	N
Hong Kong protests through the eyes of a Filipino migrant worker	Global Voices	Hong Kong Free Press	2020	HK	NE	NR	IR, CR, MI, PG	N
Hong Kong domestic workers made to live in bathrooms, closets, on balconies and roofs	Grundy, Tom	Hong Kong Free Press	2020	HK	NE	NR	LW, PG	N
In Pictures: ‘No human is illegal’ – Hong Kong’s domestic workers lead protest against Donald Trump	Grundy, Tom	Hong Kong Free Press	2017	HK	NE	NR	CR, SD	N
‘Measly’ HK$100 wage increase for domestic workers ‘disappointing’, says activist	Grundy, Tom	Hong Kong Free Press	2015	HK	NE	NR	LW, CR, PG	N
Happy Mother’s Day – especially to Hong Kong’s migrant domestic worker mothers separated from their kids	Guest Contributor	Hong Kong Free Press	2022	HK	NE	NR	IR, LW, MI	N
International Migrants Day: It’s time to care for those who care for us	Guest Contributor	Hong Kong Free Press	2021	HK	NE	NR	IR, SD, HA, MI	N
A helper, a servant, or a slave? If only Hongkongers could see the way we treat domestic workers as others do	Hamlett, Tim	Hong Kong Free Press	2020	HK	NE	NR	LW, SD, MI, PG	N
Covid-19: Hong Kong is preying on the helpless again, so where is the Equal Opportunities Commission?	Hamlett, Tim	Hong Kong Free Press	2021	HK	NE	NR	SD, PG	N
In Pictures: Dancing to ‘break the chain’ – HK domestic workers unite to demand equality	HK Helpers Campaign	Hong Kong Free Press	2016	HK	NE	NR	CR, SD	N
Covid-19: Show ‘kindness’ to domestic workers, Hong Kong labour chief says amid reports of firing, homelessness	HKFP Fast News	Hong Kong Free Press	2022	HK	NE	NR	CR, SD	N
Hungry and indebted: Kenyan domestic worker falls victim to forced labour in Hong Kong	Ho, Kelly	Hong Kong Free Press	2021	HK	NE	NR	LW, MI, PG	N
‘It’s crazy now’: Discrimination over coronavirus is worse than during SARS, says Hong Kong domestic worker activist	Ho, Kelly	Hong Kong Free Press	2020	HK	NE	NR	LW, SD	N
Hong Kong leader insists move to mass test domestic helpers for Covid-19 was not discriminatory	Ho, Kelly	Hong Kong Free Press	2021	HK	NE	NR	SD, PG	N
Covid-19: Lock down domestic workers on their day off, says pro-Beijing Hong Kong lawmaker	Ho, Kelly	Hong Kong Free Press	2020	HK	NE	NR	LW, PG	N
Hong Kong employers should not bear costs of Indonesia’s policy change for domestic workers, labour minister says	Ho, Kelly	Hong Kong Free Press	2023	HK	NE	NR	PG	N
Hong Kong employer jailed for abusing domestic worker Erwiana in 2015 declared bankrupt	Hong Kong Free Press	Hong Kong Free Press	2021	HK	NE	NR	LW, CR, PG	N
Criminalise employers who make domestic workers clean unsafe windows, NGO urges Hong Kong gov’t	Hong Kong Free Press	Hong Kong Free Press	2023	HK	NE	NR	PG	N
HKFP Guide: How to support Hong Kong’s refugees, domestic workers & most vulnerable during Covid-19	Hutton, Mercedes	Hong Kong Free Press	2022	HK	NE	NR	LW, CR	N
Hong Kong 25: Migrant domestic workers have long fought against reversals of their rights. They’re not stopping	Hutton, Mercedes	Hong Kong Free Press	2022	HK	NE	NR	LW, CR, SD, PG	N
‘Test Hong Kong gov’t for racism’ says migrant coalition, as mass Covid testing of domestic workers yet to yield cases	Kwan, Rhoda	Hong Kong Free Press	2021	HK	NE	NR	CR, SD, PG	N
‘Enough! Stand up!’: Thousands march for labour rights, urging standard working hours in Hong Kong	Lai, Catherine	Hong Kong Free Press	2018	HK	NE	NR	LW, CR, MI, PG	N
Hong Kong migrant domestic worker unions demand apology from lawmakers who urged ‘job-hopping’ crackdown	Lee, Peter	Hong Kong Free Press	2023	HK	NE	NR	PG	N
Over 80 per cent of Hong Kong employers believe they can sack pregnant domestic workers, survey finds	Leung, Hillary	Hong Kong Free Press	2022	HK	NE	NR	MI, PG	N
Covid-19: Over HK$78,000 raised for domestic workers fined for breaching Hong Kong’s 2-person gathering limit	Leung, Hillary	Hong Kong Free Press	2022	HK	NE	NR	CR, PG	N
Covid-positive domestic worker, baby left to wait overnight outside Hong Kong hospital	Leung, Hillary	Hong Kong Free Press	2022	HK	NE	NR	HA, PG	N
‘I didn’t know’: Hong Kong’s complex Covid-19 rules see domestic workers fined HK$10,000 for missing arrival tests	Leung, Hillary	Hong Kong Free Press	2022	HK	NE	NR	PG	N
Domestic workers’ union slams Hong Kong lawmakers’ ‘racist’ proposals as legislature discusses crackdown on ‘job-hopping’	Leung, Hillary	Hong Kong Free Press	2023	HK	NE	NR	PG	N
Hong Kong domestic worker groups call for minimum wage hike ahead of annual review	Leung, Hillary	Hong Kong Free Press	2023	HK	NE	NR	PG	N
Hong Kong domestic worker activists slam gov’t for ‘heartless’ exclusion from consumption voucher scheme	Li, Almond	Hong Kong Free Press	2022	HK	NE	NR	CR, SD	N
HKFP Lens: Domestic worker organisation calls for change at 31st anniversary celebrations	Lo, Adrian	Hong Kong Free Press	2016	HK	NE	NR	CR, MI, PG	N
HKFP Lens: Domestic workers demand limit to working hours and improved wages	Lo, Adrian	Hong Kong Free Press	2020	HK	NE	NR	LW, CR, MI, PG	N
HKFP Lens: Filipino domestic workers rally in Central ahead of president’s annual speech	Lo, Adrian	Hong Kong Free Press	2020	HK	NE	NR	CR, MI, PG	N
Hong Kong domestic worker fired for having cancer in 2019 has died, aged 40	Mogul, Rhea	Hong Kong Free Press	2021	HK	NE	NR	LW, CR, HA, PG	N
Excessive agency fees one of the top problems facing Hong Kong’s domestic workers, NGO says	Ng, Ellie	Hong Kong Free Press	2017	HK	NE	NR	LW, MI, PG	N
Domestic workers ‘have a choice’, employers complain, amid outcry over living conditions	Ng, Ellie	Hong Kong Free Press	2017	HK	NE	NR	LW, PG	N
Gov’t plans to strengthen regulation of employment agencies serving Hong Kong domestic workers	Ng, Ellie	Hong Kong Free Press	2020	HK	NE	NR	CR, MI, PG	N
Domestic workers need rules to govern air-con use, claims politician as employer faces backlash over ‘inhumane treatment’	Pang, Jun	Hong Kong Free Press	2020	HK	NE	NR	LW, PG	N
Employer who prevented domestic worker from using air-con ‘cyberbullied’, says rights group	Pang, Jun	Hong Kong Free Press	2017	HK	NE	NR	LW, PG	N
PathFinders: Making the wishes of vulnerable Hong Kong-born children and their migrant mothers come true	Pathfinders	Hong Kong Free Press	2018	HK	NE	NR	LW, CR, SD	N
The courts and the UN have spoken, now Hong Kong must act to end human slavery	Read, Tony	Hong Kong Free Press	2017	HK	NE	NR	MI, PG	N
‘Beaten black and blue’: Domestic workers still face abuse, wage theft and cramped living in Hong Kong	Smith, Angus	Hong Kong Free Press	2020	HK	NE	NR	LW, CR, PG	N
In Pictures: Domestic workers rally for regulated working hours, higher wages on Labour Day	Tong, Elson	Hong Kong Free Press	2017	HK	NE	NR	LW, CR	N
Covid-19: Let’s seek a new deal for domestic workers as Hong Kong gets back on its feet	Wijesinghe, Manisha	Hong Kong Free Press	2022	HK	NE	NR	SD, HA	N
Long working hours and lack of privacy top domestic workers’ complaints, says NGO	Wong, Hermina	Hong Kong Free Press	2016	HK	NE	NR	LW, MI, PG	N
Coronavirus: Hong Kong migrant domestic workers ‘vulnerable’ during outbreak – NGO	Wong, Rachel	Hong Kong Free Press	2020	HK	NE	NR	LW, CR, HA	N
Covid-19: Hong Kong police issue domestic workers with HK$2k gathering ban penalties	Wong, Rachel	Hong Kong Free Press	2020	HK	NE	NR	PG	N
Domestic workers rally to demand wage and food allowance increase	Wong, Vicky	Hong Kong Free Press	2015	HK	NE	NR	LW, CR, PG	N
Eni’s story: Why Bethune House offers an essential lifeline for domestic workers facing abuse	Worker News	Hong Kong Free Press	2018	HK	NE	NR	KB, LW, CR, MI, PG	N
Why Hong Kong’s Covid-19 policies are racist to the core	Yam, Shui-Yin Sharaon	Hong Kong Free Press	2021	HK	NE	NR	LW, SD	N
Hong Kong’s refusal to scrap the domestic worker ‘live-in rule’ perpetuates racism and sexism	Yam, Shui-Yin Sharon	Hong Kong Free Press	2020	HK	NE	NR	LW, SD, PG	N
Int’l Women’s Day: Hong Kong’s coronavirus outbreak has intensified discrimination and exploitation of domestic workers	Yam, Shui-Yin Sharon	Hong Kong Free Press	2020	HK	NE	NR	LW, SD	N
New contracts to protect domestic workers from high-rise window cleaning risk are no deterrent, says union	Yuen, Chantal	Hong Kong Free Press	2016	HK	NE	NR	LW, CR, PG	N
After a lifetime of challenges, domestic worker becomes champion of the oppressed	Zhang, Annabella	Hong Kong Free Press	2020	HK	NE	NR	LW, CR, MI	N
Hiring Foreign Domestic Helpers (FDHs)	Hong Kong Government	Hong Kong Government	NR	HK	GW	NR	PG	N
Hong Kong Labour Department - Foreign Domestic Workers Corner	Hong Kong Labour Department	Hong Kong Labour Department	NR	HK	GW	NR	PG	N
Action Plan to Tackle Trafficking in Persons and to Enhance Protection of Foreign Domestic Helpers in Hong Kong (add separately)	Immigration Department of Hong Kong	Immigration Department of Hong Kong	2018	HK	GW	NR	MI, PG	N
The Price of Justice - Migrant domestic workers' experience of trying to resolve labour disputes in Hong Kong — English	International Domestic Workers Federation (IDWF)	International Domestic Workers Federation (IDWF)	2019	HK	OR	NR	MI, HA, PG, LW	N
License to Exploit: A Report on Recruitment Practices and Problems Experienced by Filipino Migrant Domestic Workers in Hong Kong — English	Varona, Rex	International Domestic Workers Federation (IDWF)	2013	HK	OR	NR	LW, PG, MI	N
Domestic workers movement in Hong Kong	Hong Kong Federation of Asian Domestic Workers Unions (Affiliated to Hong Kong Confederation of Trade Unions) and FADWU	International Labour Organization (ILO)	2018	HK	DOC	NR	CR, MI	N
Hong Kong Civil Society Task Force Launches Handbook to Tackle Human Trafficking | International Organization for Migration	International Organization for Migration (IOM)	International Organization for Migration (IOM)	2018	HK	NE	NR	MI	N
End Discrimination and Stigmatization among Migrant Domestic Workers in HK - Migrante International	Asian Migrants Coordinating Body (AMCB), a member of the International Migrants Alliance (IMA)	Migrante International	2021	HK	ST	NR	SD	N
Filipino domestic workers to march on vs mandatory insurance by PH govt - Migrante International	Asian Migrants Coordinating Body (AMCB), a member of the International Migrants Alliance (IMA)	Migrante International	2019	HK	NE	NR	PG	N
HK ruling on right of abode a huge step backward for migrant workers’ rights - Migrante International	Migrante International	Migrante International	2013	HK	NE	NR	PG	N
In solidarity with tortured Indonesian domestic worker Erwiana Justice for all abused domestic workers, end forced migration, junk labor export!	Migrante International	Migrante International	2014	HK	NE	NR	LW, PG, CR	N
Migrante challenges Duterte gov’t to back the call of domestic helpers in Hong Kong for HK$5,500 minimum wage - Migrante International	Migrante International	Migrante International	2019	HK	NE	NR	PG	N
Migrante International lauds Hong Kong migrant domestic workers' fight against stigmatization and discrimiNRtion - Migrante International	Migrante International	Migrante International	2021	HK	ST	NR	PG	N
Migrante on International Women’s Day: Terminated OFW cancer patient epitomizes plight of Filipino migrant women - Migrante International	Migrante International	Migrante International	2019	HK	NE	NR	LW	N
Maid in Hong Kong: Protecting Foreign Domestic Workers	Liang, Chen Yu	Migration Policy Institute (MPI)	2016	HK	WE	NR	LW, PG	N
Newsletters | MFMW	Mission for Migrant Workers HK	Mission for Migrant Workers HK	2022	HK	OR	NR	LW, CR	N
Pictures From the Inside: Investigating living accommodation of women migrant domestic workers towards advocacy and action	Mission for Migrant Workers HK	Mission for Migrant Workers HK	2017	HK	OR	NR	LW	N
Migrants and Elderly Care: Investigating the conditions, concerns, and needs of migrant domestic workers who are involved in elderly care and assistance	Mission for Migrant Workers Hong Kong	Mission for Migrant Workers Hong Kong	2018	HK	OR	All	LW	N
Between a Toilet Bowl and a Wall: The Continuing Problem of Unsuitable Accommodation for Migrant Domestic Workers under Mandatory Live-in Arrangements	Mission for Migrant Workers Hong Kong	Mission for Migrant Workers Hong Kong	2021	HK	OR	NR	LW	N
Where Do Your Wages Go? A Research on the Expenditures of Migrant Domestic Workers in Hong Kong	Mission for Migrant Workers Hong Kong, Asian Pacific Mission for Migrants	Mission for Migrant Workers Hong Kong	2018	HK	OR	NR	MI	N
Hong Kong third wave: city confirms 95 new Covid-19 cases, as expert urges testing of domestic helpers in boarding houses > Mekong Migration Network	Cheng, Lilian	South China Morning Post	2020	HK	NE	NR	PG	N
Hong Kong third wave: city confirms 95 new Covid-19 cases, as expert urges testing of domestic helpers in boarding houses	Cheng, Lilian	South China Morning Post	2020	HK	NE	NR	CR, SD, HA	N
For Hong Kong’s Domestic Workers During Covid, Discrimination Is Its Own Epidemic	Wang, Vivian	The New York Times	2021	HK	NE	NR	LW, CR, SD, PG	N
Hundreds of Cambodian maids to work in Hong Kong as shortage looms	AFP	The Strait Times	2017	HK	NE	NR	LW, PG	N
Firing Hong Kong domestic workers with Covid-19 'immoral': Consul	AFP	The Strait Times	2022	HK	NE	NR	HA, PG	N
Anger as Hong Kong court keeps 'discriminatory' live-in rule for migrant maids	Reuters	The Strait Times	2020	HK	NE	NR	LW, CR, SD, PG	N
Labour Sec urges reduction in agency fees for Indonesian domestic workers	Cheung, Karen	Hong Kong Free Press	2015	HK, ID	NE	NR	CR, MI, PG	N
Domestic workers: "No One Should Work This Way" Preventing the Abuse of Domestic Workers	Karen Emmons (ILO Regional Office for Asia and the Pacific), Steve McCurry (ILO Regional Office for Asia and the Pacific) among other authors in Hong Kong, Indonesia, and the Philippines	International Labour Organization (ILO)	2016	HK, ID, NE, PH	DOC	NR	LW	N
Filipino domestic worker receives kidney transplant with Hong Kong employer’s help	Cheung, Karen	Hong Kong Free Press	2015	HK, PH	NE	NR	IR, HA	N
Lawmaker and domestic worker NGOs head to Manila to discuss maid working conditions	HK Helpers Campaign	Hong Kong Free Press	2015	HK, PH	NE	NR	MI, PG	N
Filipino domestic worker loses appeal as Hong Kong court upholds compulsory live-in rule	Ho, Kelly	Hong Kong Free Press	2020	HK, PH	NE	NR	LW, SD, PG	N
‘Heartbroken’: Domestic worker employer group decries window cleaning ban	Leung, Stanley	Hong Kong Free Press	2016	HK, PH	NE	NR	KB, LW, CR, PG	N
Fake passports fuel trafficking of children as domestic workers to Hong Kong, Singapore	Reuters	Hong Kong Free Press	2020	HK, SG, ID, PH	NE	NR	MI, PG	N
Indonesia: Submission to the United Nations Committee on Economic, Social and Cultural Rights: 52nd Pre-sessional working group, 2 to 6 December 2013 - Amnesty International	Amnesty International	Amnesty International	2013	ID	OR	NR	MI	N
Indonesia: Submission to the United Nations Human Rights Committee for the 108th Session of the Human Rights Committee	Amnesty International	Amnesty International	2013	ID	OR	NR	MI	N
Labour rights in Indonesia today: Better or worse than under Suharto?	Yeong, Loke Hoe	ASEAN Today	2016	ID	NE	NR	MI, PG	N
Cabinet Secretariat of the Republic of Indonesia	Office of Assistant to Deputy Cabinet Secretary for State Documents & Translation	Cabinet Secretariat of the Republic of Indonesia	2021	ID	GW	NR	MI, PG	N
Campaign for domestic workers’ rights gathers pace	Kejser, Lotte	International Labour Organization (ILO)	2012	ID	NE	NR	LW, MI, PG	N
Women migrant workers vulnerable to online radicalisation, says Jakarta-based think-tank Ipac	Soeriaatmadja, Wahyudi	The Strait Times	2017	ID	NE	NR	IR, KB	N
[Cambodia] Number of migrant workers sent abroad drops by 80 percent > Mekong Migration Network	Khmer Times	Mekong Migration Network	2020	KH, MY, SG	NE	NR	PG, LW	N
The rights of women migrant domestic workers | Gender-responsive employment contracts	UN Women AP	UN Women AP	2018	LK	OR	NR	MI, PG	N
The Labour Affairs Bureau calls on domestic helper’s employer to negotiate with domestic helpers on arrangements for accommodation to stay in – Macao SAR Government Portal	Labour Affairs Bureau (DSAL)	Macao SAR Government Portal	2022	MAC	GW	NR	PG	N
The Labour Affairs Bureau calls on the domestic helper’s employer and the domestic helper to cooperate in the epidemic prevention Violations of dispatch shall be liable to crimiNRl liabilities	Labour Affairs Bureau (DSAL)	Macao SAR Government Portal	2022	MAC	GW	NR	PG	N
Domestic helpers who are not staying with their employers will be considered as a key group starting tomorrow (16 July), and will be subject to daily nucleic acid testing	Novel Coronavirus Response and Coordination Centre	Macao SAR Government Portal	2022	MAC	GW	NR	PG	N
Pilot Scheme for exemption from entry restrictions for Foreign Domestic Helpers opens for application from 10:00am today (25 April)	Novel Coronavirus Response and Coordination Centre	Macao SAR Government Portal	2022	MAC	GW	NR	PG	N
How many more of Myanmar’s overseas workers must die?	Phan, Dung	ASEAN Today	2016	MM, SG	NE	NR	LW, MI, PG	N
[Myanmar] Govt to resume sending maids to Singapore, three other areas > Mekong Migration Network	Zaw Zaw Htwe	Myanmar Times	2019	MM, SG	NE	NR	PG	N
Study on the Impact of Protective Policies for Myanmar Migrant Domestic Workers in Thailand and Singapore	UN Women AP	UN Women AP	2017	MM, SG, TH	OR	NR	LW, MI, PG	N
A Guide For Filipino Migrant Domestic Workers In Malaysia - Safe Migration Book	International Domestic Workers Federation (IDWF)	International Domestic Workers Federation (IDWF)	2021	MY	DOC	NR	IR, LW	Y
Treat domestic workers as equal human beings > Mekong Migration Network	Wong, Li Za	The Star Online	2012	MY	NE	NR	LW	N
Maid in Penang forced to sleep outdoors dies	The Star/Asia News Network	The Strait Times	2018	MY	NE	NR	LW, PG	N
Skilled to care, forced to work? Recognizing the skills profiles of migrant domestic workers in ASEAN amid forced labour and exploitation	Jenna Holliday	ILO	2023	MY, SG, TH	OR	PH	CR, HA, IR, KB, LW, MI, PG, SD	N
Migrant domestic workers in Malaysia, Singapore and Thailand earn below minimum wage: Study	Tan Hui Yee	The Straits Times	2023	MY, SG, TH	NE	NR	HA, LW, MI, PG	N
The continued oppression of Filipino women	Editorial	ASEAN Today	2017	PH	NE	NR	MI, PG	N
First in 18 years: Taiwan raises foreign domestic workers’ pay from P22,500 to P24,200	Department of Labor and Employment	Department of Labor and Employment	2015	PH	GW	NR	PG	N
Hong Kong increases minimum wage, food allowance of foreign domestic helpers	Department of Labor and Employment	Department of Labor and Employment	2013	PH	GW	NR	PG	N
In Hong Kong, foreign domestic helpers get wage increase of HK$100; food allowance of HK$44	Department of Labor and Employment	Department of Labor and Employment	2014	PH	GW	NR	PG	N
Statement of Secretary Rosalinda Dimapilis-Baldoz following the 1,000-respondent survey of advocacy organization, Justice Centre showing 17 percent of Hong Kong’s domestic workers are into forced labor	Department of Labor and Employment	Department of Labor and Employment	2016	PH	GW	NR	PG, MI	N
YAH Better OFW protection via expanded insurance – Bello	Department of Labor and Employment	Department of Labor and Employment	2022	PH	GW	NR	NR	N
Department of Migrant Workers	Department of Migrant Workers	Department of Migrant Workers	NR	PH	GW	NR	PG	N
Domestic Workers Empowerment Programme (DWEP)	Valencia, Ana Liza	International Labour Organization (ILO)	2015	PH	DOC	NR	NR	N
Domestic workers in the Philippines: Domestic workers empowerment programme (DWEP): Final project fact sheet	Valencia, Ana Liza	International Labour Organization (ILO)	2014	PH	DOC	NR	NR	N
DOLE-OWWA AKAP for OFWs	OWWA	OWWA	NR	PH	GW	NR	NR	N
OFW Assistance Information System (OASIS)	OWWA	OWWA	NR	PH	GW	NR	PG	N
Overseas Filipino Workers – Enterprise Development and Loan Program (OFW-EDLP)	OWWA	OWWA	NR	PH	GW	NR	PG	N
Pre-Departure Education Program	OWWA	OWWA	NR	PH	GW	NR	PG	N
Balik Pinas! Balik Hanapbuhay! Program	OWWA	OWWA	NR	PH	GW	NR	NR	N
Repatriation Assistance Program	OWWA	OWWA	NR	PH	GW	NR	PG	N
Short-Term Training Programs for OFWs & Dependents	OWWA	OWWA	NR	PH	GW	NR	PG	N
Supplemental Medical Assistance for OFWs (MEDplus)	OWWA	OWWA	NR	PH	GW	NR	PG	N
Tulong Pangkabuhayan sa Pag-unlad ng Samahang OFWs (Tulong - PUSO)	OWWA	OWWA	NR	PH	GW	NR	PG	N
Welfare Assistance Program (WAP)	OWWA	OWWA	NR	PH	GW	NR	PG	N
Q & A: Magna Carta of Women (Republic Act No. 9710)	Philippine Statistics Authority	Philippine Statistics Authority	2010	PH	GW	NR	PG	N
Benefits and Services for Overseas Filipino Workers (OFWs), Philippines: 2009 - 2013	Philippine Statistics Authority	Philippine Statistics Authority	2013	PH	GW	NR	NR	N
The rights of domestic workers. A primer on ILO CONVENTION No. 189 (Domestic Workers Convention) & RA 10361 Domestic Workers Act (Batas Kasambahay)	International Labour Organization (ILO)	The Philippine Migrants Rights Watch (PMRW), International Labour Organization (ILO)	2015	PH	OR	NR	NR	N
Domestic Workers in Southeast Asia: A Decent Work Priority ILO (Project on Mobilising Action for the Protection of Domestic Workers from Forced Labour and Trafficking in Southeast Asia)	International Labour Organization (ILO)	International Labour Organization (ILO)	2006	SEA	OR	NR	MI, PG	N
Myanmar Seeks Agreements With Southeast Asian Countries to Send Maids Abroad > Mekong Migration Network	Radio Free Asia	Mekong Migration Network	2017	SEA	NE	NR	PG	N
Maid murders in Singapore – Who’s to blame?	Chen, Melissa	ASEAN Today	2017	SG	NE	NR	KB, LW	N
Supporting migrant workers in Singapore: the role of civil society and regional institutions	Heng, Dora	ASEAN Today	2020	SG	NE	NR	LW, CR, MI, PG	N
Singapore couple on trial for allegedly starving Filipina maid for 15 months	Han, Kirsten	Hong Kong Free Press	2015	SG	NE	NR	LW, CR, SD, PG	N
Home Sweet Home? Work, life and well-being of foreign domestic workers in Singapore	Ip, Fish	International Domestic Workers Federation (IDWF)	2015	SG	OR	MH	LW, PG, MI	N
Over half of Singaporeans see migrant workers as ‘cultural threat’, and 3 in 4 think there’s no need for them: ILO and UN > Mekong Migration Network	Business Insider	Mekong Migration Network	2019	SG	NE	NR	SD	N
Singapore’s foreign domestics face abuse, overwork, problems getting paid: report > Mekong Migration Network	Myanmar Times	Mekong Migration Network	2019	SG	NE	NR	LW	N
Domestic Workers Receive Briefings on Singapore Regulations, Embassy Services	The Philippine Embassy in Singapore	Philippine Overseas Labor Office (POLO) Singapore	NR	SG	GW	NR	PG	N
Advisory to migrant domestic worker employers to assist your MDW to perform Antigen Rapid Test when the need arises	Singapore Ministry of Manpower	Singapore Ministry of Manpower	2021	SG	GW	NR	PG	N
Advisory to migrant domestic workers (MDWs), employers and employment agencies on COVID-19 precautionary measures	Singapore Ministry of Manpower	Singapore Ministry of Manpower	NR	SG	GW	NR	PG	N
Enhanced & Safe Working Conditions Must Be In Place Before FDWs Allowed to Clean Window Exteriors	Singapore Ministry of Manpower	Singapore Ministry of Manpower	NR	SG	GW	PH	PG	N
Sending your workers home	Singapore Ministry of Manpower	Singapore Ministry of Manpower	NR	SG	GW	NR	PG	N
Foreign domestic workers can now get help to receive e-payment of salaries	Abdullah, Zhaki	The Strait Times	2017	SG	NE	NR	MI, PG	N
Guarding against radicalisation of foreign maids	Choo, Felicia	The Strait Times	2018	SG	NE	NR	IR, KB	N
Educate domestic helpers on borrowing	Choon, Seah Seng	The Strait Times	2019	SG	NE	NR	KB, CR	N
Safeguards needed for Filipino maids' new payment structure	Choon, Seah Seng	The Strait Times	2017	SG	NE	NR	PG	N
Letter of the week: Time for domestic workers to get obligatory weekly day off	Gee, John	The Strait Times	2022	SG	NE	NR	LW, HA, PG	N
550 complaints of illegal deployment of maids yearly from 2017 to 2019: MOM	Goh, Timothy	The Strait Times	2020	SG	NE	NR	LW, PG	N
Domestic workers caring for the elderly overworked, lack support in Singapore: Report	Han, Goh Yan	The Strait Times	2020	SG	NE	NR	LW, MI	N
Multi-pronged approach to protect foreign domestic workers	Jeanette-Har	The Strait Times	2018	SG	NE	NR	PG	N
Forum: Inadequate, poor-quality food a frequent complaint	Kumar, Jaya Anil	The Strait Times	2020	SG	NE	NR	LW, PG	N
Getting to root cause of maids' money woes	Kumar, Jaya Anil	The Strait Times	2019	SG	NE	NR	KB	N
Medical examinations for maids in S'pore to also check BMI, suspicious injuries in move to better detect abuse	Lau, Jean	The Strait Times	2021	SG	NE	NR	LW, PG	N
Enhanced medical checks, one compulsory day off every month for maids in S'pore: MOM	Liew, Isabelle	The Strait Times	2021	SG	NE	NR	IR, LW, PG	N
New award to recognise maids and employers who have helped each other during Covid-19 pandemic	Low, Dominic	The Strait Times	2021	SG	NE	NR	CR	N
Maids, foreign workers can get bosses to bar them from taking moneylenders' loans	Mei, Tan Tam	The Strait Times	2019	SG	NE	NR	PG	N
Some employers in Singapore holding on to maids' passports illegally	Menon, Malavika; Yeo, Eleanor Katharine	The Strait Times	2021	SG	NE	NR	MI, PG	N
Forum: Tackle prejudice while increasing live-out options for maids	Mun, Lee Yoke	The Strait Times	2022	SG	NE	NR	LW, SD, PG	N
NGO for migrant workers, Home, denounces study which said majority of maids here exploited	Ng, Jun Sen	The Strait Times	2017	SG	NE	NR	NR	N
MOM urges maids to stay at home on rest days, avoid crowded places when running errands	Ng, Wei Kai	The Strait Times	2021	SG	NE	NR	KB, PG	N
Employers may find it hard to look after well-being, safety of maids if they live out: MOM	Raguraman, Anjali; Devaraj, Samuel	The Strait Times	2022	SG	NE	NR	LW, PG	N
Better insurance coverage for foreign maids from Oct	Salleh, Nur Asyiqin Mohamad	The Strait Times	2017	SG	NE	NR	LW, PG	N
New shelter for distressed maids next year	Seio, Bei Yi	The Strait Times	2016	SG	NE	NR	CR, MI, PG	N
Entry of underage maids remains a thorny issue	Sen, Ng Jun; Hui, Kok Xing	The Strait Times	2017	SG	NE	NR	MI, PG	N
Overwork, verbal abuse most common grievances of maids, say Home and HK NGO in report on forced labour	Seow, Bei Yi	The Strait Times	2019	SG	NE	NR	LW	N
New MOM rules make transfer of domestic helpers easier amid Covid-19 travel restrictions	Seow, Joanna	The Strait Times	2020	SG	NE	NR	MI, PG	N
New clubhouse off Still Road for foreign domestic workers to socialise, take classes, get counselling	Shiying, Wong	The Strait Times	2022	SG	NE	NR	KB, CR, PG	N
Cut migrant workers' illegal recruitment fees by boosting transparency	Sin, Yuen	The Strait Times	2021	SG	NE	NR	MI, PG	N
Case of tortured maid should never have happened: Josephine Teo	Sun, David	The Strait Times	2021	SG	NE	NR	LW, PG	N
Maid agencies, prospective employers suffer fresh blow with new border entry curbs	Tan, Natalie	The Strait Times	2021	SG	NE	NR	MI, PG	N
MOM clarifies concerns raised about maid who was Covid-19 positive but returned to work for employer	Tan, Natalie	The Strait Times	2021	SG	NE	NR	PG	N
Loan shark' harasses maid and her employers	Tay, Tiffany Fumiko	The Strait Times	2018	SG	NE	NR	MI, PG	N
Centre for Domestic Employees signs four MOUs to enhance foreign maids' rights and welfare	Teh, Cheryl	The Strait Times	2020	SG	NE	NR	LW, CR	N
Average of 12 people a year taken to task for not providing safe conditions for maids cleaning windows: MOM	Ting, Choo Yun; Kai, Ng Wei	The Strait Times	2021	SG	NE	NR	LW, PG	N
Improve access to justice for those of lesser means after ex-maid Parti Liyani's case: Experts	Wong, Cara	The Strait Times	2020	SG	NE	NR	KB, CR, SD	N
Helpers do crucial work for families, say employers	Yang, Wong	The Strait Times	2021	SG	NE	NR	IR, LW	N
Ill-treating maids: Call for more efforts	Zaccheus, Melody	The Strait Times	2017	SG	NE	NR	LW, PG	N
Worker, helper, auntie, maid? : Working conditions and attitudes experienced by migrant domestic workers in Thailand and Malaysia — English	International Domestic Workers Federation (IDWF)	International Domestic Workers Federation (IDWF)	2016	TH, MY	OR	NR	LW, SD, MI, PG	N
Migrant workers call for legal protections in Women's Day rally > Mekong Migration Network	Focus Taiwan	Mekong Migration Network	2021	TW	NE	NR	LW, CR, PG	N
Migrant workers in Taiwan rally for better pay, more time off > Mekong Migration Network	Focus Taiwan	Mekong Migration Network	2020	TW	NE	NR	LW, CR, PG	N
Self-health management rule for migrant workers to be relaxed from Friday > Mekong Migration Network	Focus Taiwan	Mekong Migration Network	2022	TW	NE	NR	PG	N
Taiwan in talks with new country on introducing migrant workers > Mekong Migration Network	Focus Taiwan	Mekong Migration Network	2020	TW	NE	NR	PG	N
Taiwan will not pay Indonesian migrant workers' recruitment costs: MOL > Mekong Migration Network	Focus Taiwan	Mekong Migration Network	2020	TW	NE	NR	PG	N
Ministry of Labor to Expand Labor Inspections to Protect Workers’ Rights and Promote Workers’ Welfare	Department of General Planning	Ministry of Labor Taiwan	2014	TW	GW	NR	PG	N
Ministry of Labor Taiwan	Department of Standards and Equal Employment	Ministry of Labor Taiwan	2014	TW	GW	NR	PG	N
The Ministry of Labor Endeavors to Protect the Rights of Domestic Workers through Pragmatic Approaches	Department of Standards and Equal Employment	Ministry of Labor Taiwan	2014	TW	GW	NR	PG	N
Wage hike for migrant workers criticized for limited scope > Mekong Migration Network	Hioe, Brian	New Bloom Magazine	2022	TW	NE	NR	PG	N
Taiwan must protect labor migrants > Mekong Migration Network	Taipei Times	Mekong Migration Network	2020	TW, ID	NE	NR	PG	N
Taiwan extends ban on Indonesian workers, citing coronavirus surge	Reuters	The Strait Times	2020	TW, ID	NE	NR	MI, PG	N
Vietnamese workers in South Korea to lose deposits over contract violations > Mekong Migration Network	Vietnam News	Mekong Migration Network	2020	VN, KR	NE	NR	PG	N
